# Supplementary material for: Seasonal Herbage–Livestock Balance and Grassland Pressure Index Analysis in the Yellow River Source Park, Tibet Plateau, China
Source: Ecol Evol. 2024 Nov 28;14(12):e70586. doi: 10.1002/ece3.70586 (PMC11603250; doi:10.1002/ece3.70586)
Supplement: Supplementary file 1 — Data S1. [file ECE3-14-e70586-s001.xlsx]

## Sheet: AGB and nutrient content
August											October									Jaunary											May
Apline grassland	Aboveground biomass(g/m2)	Crude protein content(%)	Ash content（%）	EE contnet（%）	NDF content(%)	ADF content(%)	Ca content（g/kg）	P content（g/kg）	Metabolism energy(MJ)		Apline grassland	Aboveground biomass(g/m2)	Crude protein content(%)	Ash content（%）	EE contnet（%）	NDF content(%)	ADF content(%)	Metabolism energy(MJ)		Apline grassland	Aboveground biomass(g/m2)	Crude protein content(%)	Ash content（%）	EE contnet（%）	NDF content(%)	ADF content(%)	Ca content（g/kg）	P content（g/kg）	Metabolism energy(MJ)		Apline grassland	Aboveground biomass(g/m2)	Crude protein content(%)	Ash content（%）	EE contnet（%）	NDF content(%)	ADF content(%)	Ca content（g/kg）	P content（g/kg）	Metabolism energy(MJ)
Sample point1-1	97.32	8.41258	19.011	3.50417	51.7981	27.6871	11.9	1.39	798.061		Sample point1-1	22.68	5.63745	11.5059	2.33471	58.6201	27.961	699.246		Sample point1-1	46.04	4.39281	17.7087	2.84615	47.731	27.8028	13.9	0.484	698.2		Sample point1-1	20.24	4.2182	23.8052	4.34957	44.7334	27.2333	18.7	0.674	797.878
Sample point1-2	65.44	8.75717	23.4097	4.07809	46.2391	26.244	13.3	1.52	798.182		Sample point1-2	28.68	5.71522	9.32934	2.74652	61.9308	31.4364	699.947		Sample point1-2	42.48	4.21483	13.5939	2.68545	47.6223	25.9717	12.9	0.552	698.16		Sample point1-2	16.2	5.86177	25.8837	4.61723	49.8183	30.261	21.5	0.797	798.048
Sample point1-3	111.948	8.3012	26.6957	3.72264	43.1302	25.8355	13.6	1.23	798.088		Sample point1-3	40.24	6.40619	7.87219	4.42862	56.1847	29.3925	702.3		Sample point1-3	41.292	4.75888	10.2291	3.66863	51.4742	29.9789	9.88	0.518	698.363		Sample point1-3	23.8	5.86411	20.6694	4.88	47.8507	27.5414			798.091
Sample point1-4	82.8	7.34717	15.7416	4.55354	47.6629	28.5709	10.7	1.41	798.152		Sample point1-4	44.76	5.49321	8.33677	3.09236	61.6734	32.747	701.555		Sample point1-4	36.768	4.03157	12.8728	1.82877	50.8756	27.473	12	0.435	698.005		Sample point1-4	32.6	5.85942	25.0981	4.63954	32.4389	17.9399			798.052
Sample point1-5	97.304	8.0136	11.6916	5.31033	49.0973	31.4852	9.72	2	798.327		Sample point1-5	33.48	5.53647	16.0814	2.23579	61.8712	32.5835	700.047		Sample point1-5	32.756	4.4016	13.7796	1.78153	53.0685	30.8285	12	0.476	698.026		Sample point1-5	21.72	5.4998	24.8855	5.12744	47.6124	30.6152			798.104
Sample point2-1	80.812	10.0825	9.78299	5.15883	47.3047	25.1656			798.461		Sample point2-1	53.08	4.87454	14.2769	3.3694	52.064	29.3116	702.318		Sample point2-1	29.804	4.39984	13.4819	2.66612	49.2572	27.126	10.8	0.345	698.171		Sample point2-1	24.2	4.03319	22.3751	5.06949	58.5857	34.5882	14.1	0.624	797.982
Sample point2-2	112.88	9.58654	26.3662	3.58264	46.9831	30.3385			798.164		Sample point2-2	48.64	5.68313	19.3442	3.02717	53.4848	31.0937	701.934		Sample point2-2	32.58	4.39632	12.6216	3.68283	51.5005	28.7585	10.8	0.361	698.337		Sample point2-2	19.88	5.4998	21.5407	5.09898	61.4003	38.458	14.9	0.727	798.099
Sample point2-3	100.433	7.69664	13.9514	3.77244	51.2579	26.4534	10.6	1.07	798.05		Sample point2-3	74.24	5.25937	24.8099	2.81182	55.0257	35.7618	703.82		Sample point2-3	32.42	3.6636	13.32	2.58936	54.8966	29.0138	9.92	0.272	698.102		Sample point2-3	18.2	4.76459	16.0212	5.19948	58.7342	35.3553			798.059
Sample point2-4	115.185	8.41472	13.5965	4.20017	52.4768	29.3777	11.3	1.24	798.175		Sample point2-4	49.36	5.38765	23.3437	2.74868	59.1376	42.7606	701.664		Sample point2-4	38.216	3.66507	13.5239	2.51236	53.1133	26.6869	9.45	0.28	698.089		Sample point2-4	22.96	4.75888	19.2616	5.68943	60.8975	40.2057			798.139
Sample point2-5	102.241	8.8032	18.9508		46.0747	25.4962	14.9	1.28	797.516		Sample point2-5	45	4.94784	19.5213	1.89933	64.0391	37.7601	700.507		Sample point2-5	36.904	3.66507	11.6903	3.28634	53.0808	28.9674	9.48	0.403	698.216		Sample point2-5	13.36	5.1311	21.2428	5.60944	61.9891	40.3435			798.155
Sample point3-1	134.632	10.2499	9.91935	4.74843	48.115	25.0825	9.43	1.66	798.406		Sample point3-1	93.6	7.91338	15.9671	1.75657	46.4769	29.4976	705.78		Sample point3-1	35.208	3.66214	11.7603	1.77569	44.3111	24.2867	11	0.35	697.968		Sample point3-1	47.04	6.22813	27.6543	1.20796	59.1799	44.8371	18.6	1.14	797.516
Sample point3-2	64.7013	9.52918	23.545	3.56206	45.444	25.7067	12.9	1.22	798.156		Sample point3-2	85.64	8.28637	16.1698	2.03088	44.5493	27.4548	705.698		Sample point3-2	35.18	3.6636	8.87191	1.57303	57.8288	30.5718	10.6	0.317	697.935		Sample point3-2	45.76	6.22564	25.0017	1.00324	60.9679	45.3156	17.3	0.84	797.483
Sample point3-3	84.3533	9.34592	10.9729	4.19998	54.446	29.2276			798.247		Sample point3-3	57	8.06315	13.0245	2.66902	46.8616	29.9766	703.421		Sample point3-3	52.676	3.66653	9.82266	3.06792	51.3145	26.1184	8.98	0.224	698.18		Sample point3-3	108	7.69972	17.1871	2.04736	46.8095	30.0202	10.8	0.911	797.767
Sample point3-4	112.233	6.95807	17.5978	3.16912	58.2224	31.7341			797.894		Sample point3-4	50.28	4.83403	13.425	2.49195	55.9208	31.9114	701.318		Sample point3-4	50.06	4.94586	9.61393	2.26649	60.8989	31.0791	8.9	0.195	698.147		Sample point3-4	43.04	5.4998	24.5736	1.26832	52.4699	32.4555	11.8	0.699	797.47
Sample point3-5	60.8	6.95807	22.7186	1.9716	54.6669	30.0694	14.9	0.955	797.698		Sample point3-5	61.68	4.03157	13.4057	2.30817	63.7897	36.7924	701.641		Sample point3-5	23.92	3.66507	11.4961	1.74162	54.3533	27.0422	9.59	0.249	697.962		Sample point3-5	25.04	5.13315	32.2493	0.968145	42.9478	26.4182	15.7	0.722	797.393
Sample point4-1	39.56	6.95529	29.0553	3.48414	49.2212	28.0784	20.6	0.826	797.946		Sample point4-1	12.92	4.54468	14.7759	1.87004	66.1132	40.8994	698.243		Sample point4-1	12.312	5.13315	13.9799	2.11511	56.3583	30.0007	12.9	0.586	698.136		Sample point4-1	73.64	6.9692	15.0376	1.73805	50.0787	29.2475	10	0.733	797.66
Sample point4-2	38.548	7.568	28.2398	3.08894	44.035	26.6066	19.4	0.836	797.928		Sample point4-2	14.2	4.0666	16.0345	1.78908	62.6166	35.6248	698.256		Sample point4-2	10.392	5.30798	12.4323	2.92516	57.8274	32.0003	12.8	0.501	698.283		Sample point4-2	60.04	6.59712	15.3404	1.35963	51.1589	28.4288	10.6	0.628	797.57
Sample point4-3	43.276	7.7028	24.7576	2.67667	49.3144	26.2044			797.871		Sample point4-3	25.92	4.03319	19.3632	2.09987	60.2131	40.1672	699.091		Sample point4-3	9.66	4.94982	12.7698	2.61625	54.8899	29.5933			698.205		Sample point4-3	71.12	6.59976	15.6133	1.3177	52.3248	29.1292	10.4	0.588	797.563
Sample point4-4	75.356	9.26287	15.352	2.4801	55.4512	28.7176	10.8	1.65	797.958		Sample point4-4	29.72	4.32305	14.3843	2.18796	60.8929	33.852	699.449		Sample point4-4	16.664	4.76078	12.4443	1.38903	55.6137	32.6132			697.989		Sample point4-4	70.04	6.22813	21.077	1.523	42.216	26.1505	10.2	0.588	797.568
Sample point4-5	58.276	9.5368	14.1431	2.46637	55.2947	29.8061	10.5	1.79	797.977		Sample point4-5	22.52	4.02996	14.2969	1.59408	62.1925	34.4712	698.681		Sample point4-5	8.2	4.76459	14.3513	1.09958	56.3247	32.216			697.941		Sample point4-5	76.16	6.59449	12.3877	2.14597	49.6871	28.9574	8.05	0.637	797.698
Sample point5-1	79.28	9.9036	19.0144	2.34479	52.6279	30.3018	12.5	1.97	797.985		Sample point5-1	33.36	6.08645	13.4427	2.59782	58.0976	34.0499	700.377		Sample point5-1	25.208	3.29988	12.0569	2.1686	59.573	31.0861	10.7	0.333	698.005		Sample point5-1	24.68	5.86177	22.3375	1.14895	57.0647	42.9543	21.1	0.72	797.479
Sample point5-2	68.328	8.41956	27.5412	2.27042	48.464	27.0326	12.3	1.39	797.859		Sample point5-2	23.64	5.351	16.7546	2.35879	63.0417	34.3056	699.282		Sample point5-2	15.508	4.03157	12.6249	3.01655	57.9986	33.686	11.7	0.332	698.2		Sample point5-2	30.12	6.23062	21.7424	1.93522	44.9977	30.83	31.8	0.662	797.636
Sample point5-3	67.94	9.52157	10.5029	2.57245	56.8221	28.5656	8.25	1.57	797.993		Sample point5-3	21.4	4.17818	16.8554	2.34276	60.114	33.9891	698.905		Sample point5-3	12.988	3.66068	10.6083	2.10966	57.2389	30.3303	12.3	0.394	698.023		Sample point5-3	21.2	4.39632	23.3442	0.812415	58.1483	40.5258	32	0.533	797.311
Sample point5-4	42.68	9.33846	23.1017	2.85479	50.5184	32.3162	15.9	1.6	798.025		Sample point5-4	20.04	4.03319	11.486	2.9748	60.2138	35.3554	698.994		Sample point5-4	18.404	4.03319	13.1506	2.18546	56.8047	31.2953	16.6	0.583	698.064		Sample point5-4	22.44	4.0348	19.2967	0.854701	62.7014	43.7555	16.5	0.917	797.29
Sample point5-5	50.76	9.52918	23.6319	2.05197	48.4296	30.0673	15.1	1.59	797.908		Sample point5-5	14.6	5.4976	12.773	2.38575	61.0772	38.5336	698.583		Sample point5-5	40.772	4.39457	21.6158	2.25487	53.4405	33.8976			698.103		Sample point5-5	73.68	5.4976	27.5167	1.01104	52.9502	37.4897	17.1	0.951	797.428
Sample point6-1	63.28	9.16633	25.6906	2.04165	45.1232	25.4237	13	1.48	797.879		Sample point6-1	55.8	3.66653	9.10959	3.2989	64.087	31.8866	701.988		Sample point6-1	67.4	5.49321	13.623	2.9727	52.828	31.0309	12.7	0.672	698.305		Sample point6-1	52.12	5.86645	17.2228	2.04718	45.2602	31.4719	11.9	0.788	797.626
Sample point6-2	81.76	8.06637	37.2851	1.98954	43.6478	28.7688	17.3	1.34	797.786		Sample point6-2	57.6	3.88497	7.13984	2.92441	68.8381	40.292	701.879		Sample point6-2	77.632	5.49102	8.21203	2.88383	56.2633	31.6735	9.76	0.629	698.29		Sample point6-2	20.8	4.02675	34.4133	1.07336	55.5929	40.4656	18.3	0.648	797.325
Sample point6-3	50.4	10.2622	23.273	2.82009	40.8202	24.5473	15.4	1.81	798.091		Sample point6-3	90.04	4.03319	6.6779	3.12895	66.8312	33.6811	704.808		Sample point6-3	111.28	5.1311	8.86501	2.68866	59.4421	36.1599	9.3	0.726	698.23		Sample point6-3	32.64	4.76078	36.837	0.921516	43.5647	28.2379			797.357
Sample point6-4	83.28	11.5252	16.833	2.01221	53.2554	27.2151	10.5	1.33	798.055		Sample point6-4	95.16	4.68567	6.4625	3.30134	65.6868	32.5351	705.976		Sample point6-4	80.8	6.41387	13.1112	2.97231	44.4846	26.0229	12.9	0.816	698.376		Sample point6-4	9.28	6.59976	16.2464	1.4752	46.8142	31.4115			797.589
Sample point6-5	73.04	12.8124	12.8116	2.68874	46.5526	23.1456	10.4	1.23	798.265		Sample point6-5	41.44	3.59464	7.96125	3.21391	62.7604	31.6993	700.725		Sample point6-5	44.3	5.30798	10.7718	2.08504	53.0981	28.3942	10.2	0.539	698.145		Sample point6-5	28.2	4.39281	33.8132	1.23547	40.1782	25.8865			797.38
Sample point7-1	136.76	8.99983	28.0225	1.96678	48.471	27.7388	13	1.12	797.854		Sample point7-1	56.72	5.94216	10.2844	4.3739	63.2639	34.5162	704.056		Sample point7-1	72.6	6.59976	9.7694	3.16747	46.6364	27.1936	11	0.361	698.422		Sample point7-1	21.24	6.59449	31.8609	1.34867	38.3557	26.6034	17.2	0.764	797.568
Sample point7-2	70.996	10.4453	16.5161	2.53435	52.4724	28.0699	9.12	1.24	798.058		Sample point7-2	39.2	5.86411	8.47712	3.28716	58.8263	35.3427	701.275		Sample point7-2	59.412	6.22564	15.2428	3.3669	33.3429	19.9268	11	0.506	698.426		Sample point7-2	13.2	9.16633	28.5645	2.58603	45.0247	31.3583			797.968
Sample point7-3	66.872	11.5404	15.7433	2.37804	45.5123	23.1547	9.28	1.26	798.116		Sample point7-3	60.8	5.85942	9.40599	4.10309	59.9608	34.5841	704.226		Sample point7-3	44.468	5.13315	10.4601	3.28002	51.9863	28.3174	10.7	0.379	698.328		Sample point7-3	10.76	8.05671	22.5084	1.64003	52.8293	30.6522			797.728
Sample point7-4	182.2	9.91615	19.1945	2.61166	51.7221	30.205	13.4	2.05	798.03		Sample point7-4	111.64	4.9825	6.18732	3.05022	59.1182	33.8234	707.256		Sample point7-4	80.512	6.96641	11.6635	3.41767	39.5309	23.7847	11.2	0.425	698.491		Sample point7-4	14.4	6.58922	19.7268	1.85513	49.9899	29.5754			797.65
Sample point7-5	126.136	12.0996	12.932	2.81474	52.7968	32.2321	11.4	2.01	798.231		Sample point7-5	49.84	4.69316	8.65604	4.2584	55.1183	29.0531	702.675		Sample point7-5	41.492	5.13315	10.27	3.76612	46.6617	25.8548	9.71	0.41	698.408		Sample point7-5	3.28	8.78914	20.9273	2.09034	51.4266	32.9758			797.858
Sample point8-1	142.844	8.61635	27.0804	2.09776	53.1166	33.6202	14.6	1.35	797.846		Sample point8-1	62.16	5.5709	7.69746	2.35087	63.7266	33.8493	702.452		Sample point8-1	40.6	3.48321	11.1362	1.81523	62.6576	33.2834	8.33	0.47	697.961		Sample point8-1	21.44	3.66507	24.1538		54.1071	32.2466	12.8	0.648	0
Sample point8-2	126.32	11.545	10.5364	2.87556	54.7028	33.1474	11	1.81	798.198		Sample point8-2	44.36	4.51164	8.47798	3.25581	67.7355	32.7616	701.303		Sample point8-2	36.02	4.39457	11.6675	2.67353	54.8604	28.63	10.8	0.584	698.171		Sample point8-2	35.8	4.7684	42.2676	3.69926	23.6918	15.3236	29.9	0.957	797.813
Sample point8-3	133.16	10.0749	18.0146	2.50179	54.7256	26.2307	13.5	1.39	798.024		Sample point8-3	76.4	5.31647	11.9961	3.28445	61.7912	32.7496	704.633		Sample point8-3	49.2	3.4846	12.1187	3.5861	55.7401	29.0888	10.1	0.767	698.251		Sample point8-3	38.52	2.56657	24.9092	3.27967	62.8147	39.0269	24	0.61	797.576
Sample point8-4	85.86	9.14834	21.6627	1.90566	48.851	25.1627	12.7	1.31	797.855		Sample point8-4	55.92	7.11307	10.8668	2.76713	60.4968	31.4834	702.989		Sample point8-4	20.464	4.20978	10.3931	3.25432	58.11	30.8741	9.94	0.434	698.253		Sample point8-4	26.96	2.19816	10.6251	3.27934	71.7494	44.0955			797.547
Sample point8-5	85.86	11.3572	14.272	2.35632	43.7823	22.0973	12.4	1.59	798.099		Sample point8-5	52.4	5.3855	11.5283	2.8981	63.5854	32.2901	702.055		Sample point8-5									0		Sample point8-5	13.28	1.83327	19.4433	3.82885	65.23	41.2987			797.609
Sample point9-1	78.932	9.9036	16.0571	2.47317	46.8576	24.3196	11.2	1.37	798.006		Sample point9-1	30.4	5.49321	7.99049	3.61621	58.0852	30.8515	700.482		Sample point9-1	73.824	4.02996	27.2358	2.74942	51.7027	33.9624	20.6	0.507	698.156		Sample point9-1	28.48	7.6905	23.3925	6.05939	44.5161	24.9692	17.2	1.94	798.425
Sample point9-2	75.376	9.1517	13.242	2.3084	49.6836	25.2475	10.3	1.36	797.921		Sample point9-2	38	4.02835	11.17	2.69851	59.6966	31.7374	700.254		Sample point9-2	21.744	4.39984	13.3486	3.29457	55.1586	30.1627	14.9	0.323	698.274		Sample point9-2	43.52	6.23062	29.6212	5.16897	39.3104	25.4531	20.9	1.59	798.167
Sample point9-3	85.136	8.97583	21.1717	2.05044	53.5415	31.4732	13.1	1.44	797.866		Sample point9-3	38.48	4.69504	13.2141	2.27696	63.4752	34.4615	700.22		Sample point9-3	15.168	3.4846	12.7165	3.05894	47.0589	25.1927			698.165		Sample point9-3	41.92	8.42629	37.7831	5.18844	37.6646	20.4575	26.7	2	798.339
Sample point9-4	157.2	8.09387	26.8592	2.08273	52.4248	34.0933	13.7	1.47	797.803		Sample point9-4	38.64	4.17317	8.47152	2.92658	64.2267	34.1932	700.49		Sample point9-4	11.54	3.4846	12.3879	3.52235	57.5385	31.3387			698.241		Sample point9-4	40.8	8.06637	31.6229	5.41892	38.3732	20.5225	24.4	1.95	798.349
Sample point9-5	76.64	7.51339	22.9288	2.29649	53.4936	34.4198	13.1	1.66	797.794		Sample point9-5	31.24	4.21146	7.6748	3.37592	59.8059	32.9412	700.137		Sample point9-5	25.796	4.03319	20.2219	1.54496	50.6777	28.0729			697.958		Sample point9-5	64.28	6.9692	33.3953	4.83952	41.9074	23.8591	28.1	1.77	798.17
Sample point10-1	50.84	8.2464	17.0516	3.03341	51.7065	30.612	11.6	1.78	797.971		Sample point10-1	20.88	5.12495	18.3159	1.82146	59.4208	34.9114	698.841		Sample point10-1	35.688	5.13315	12.2373	4.25058	45.6192	26.4488	10.6	0.613	698.487		Sample point10-1	85.6	4.76268	34.9048	4.62815	25.0241	18.7539	28.8	0.776	797.965
Sample point10-2	157.36	7.336	21.0716	2.1457	56.3657	31.4423	10.9	1.32	797.755		Sample point10-2	17.68	4.0348	30.5634	3.18525	57.4846	30.5313	698.867		Sample point10-2	20.252	4.21483	13.9173	2.67739	54.0981	27.5457	11.4	0.441	698.158		Sample point10-2	65	5.49321	27.7644	4.44	52.68	34.8794	20.7	1.22	797.991
Sample point10-3	81.24	8.06637	18.8991	2.58284	56.1193	37.2766	12.1	1.8	797.883		Sample point10-3	18.4	3.44516	17.623	1.93929	63.9239	32.8079	698.468		Sample point10-3	15.832	4.02675	17.0629	2.40213	56.2083	29.5332			698.099		Sample point10-3	113.76	4.94784	35.1866	3.91882	46.4946	31.5997	25.6	1.39	797.863
Sample point10-4	134.88	7.69664	14.4178	2.37429	47.0124	22.0075	6.97	1.03	797.821		Sample point10-4	22.4	4.29156	23.0838	2.2	58.8933	35.6385	698.942		Sample point10-4	20.2	5.12905	14.3245	2.58987	57.6468	28.623			698.214		Sample point10-4	40.28	4.76649	27.2076	4.29	35.8095	22.0779	18	0.819	797.91
Sample point10-5	161.72	7.50739	9.39662	2.86902	55.1159	28.7149	5.76	1.2	797.887		Sample point10-5	18.44	3.26452	15.4811	2.29691	65.9776	33.5118	698.553		Sample point10-5	8.028	4.02835	13.2678	2.9232	55.807	28.8023			698.184		Sample point10-5	72.32	6.23311	28.8787	4.52864	40.7019	25.8007	23.7	1.11	798.062
Sample point11-1	266.68	7.50739	7.40051	2.61418	58.3116	28.2714	4.3	1.19	797.845		Sample point11-1	48.68	8.27644	10.7212	2.00382	53.0079	33.5074	702.089		Sample point11-1	31.164	5.1311	15.6393	2.48771	55.6395	32.4874	11.9	0.433	698.197		Sample point11-1	21.52	4.39984	38.085	0.580732	47.9839	27.636	19.7	0.55	797.273
Sample point11-2	159.072	7.16521	10.4349	2.20074	52.7337	26.0703	5.83	0.932	797.751		Sample point11-2	63.36	7.91655	12.0328	2.4447	46.8474	32.6241	703.788		Sample point11-2	17.796	4.39281	14.8724	2.6375	56.6698	33.0813	9.7	0.326	698.165		Sample point11-2	12.68	5.4998	23.2918	1.21837	59.9834	38.0831			797.462
Sample point11-3	130.248	7.33014	13.5156	2.05007	51.6548	24.5219	7.23	1.08	797.739		Sample point11-3	106.36	9.51776	10.7256	2.45165	43.526	27.1058	709.446		Sample point11-3	17.06	3.66214	13.9123	2.50332	58.7684	31.7506	11.5	0.409	698.087		Sample point11-3	16.76	3.6636	22.6352	0.844542	63.9958	38.1295			797.26
Sample point11-4	106.52	8.78798	28.6094	2.35029	48.4559	32.2291	14.8	1.33	797.9		Sample point11-4	26.36	5.5709	13.2194	2.51394	58.3941	29.7613	699.61		Sample point11-4	20.608	4.39808	13.6898	2.51457	58.9086	33.383			698.146		Sample point11-4	32	3.29724	36.6128	1.34926	38.317	21.2129			797.315
Sample point11-5	89.68	8.05349	28.5363	2.33936	48.6303	32.5093	14.6	1.28	797.842		Sample point11-5	49.08	6.59185	10.4687	2.52871	58.872	31.2748	701.916		Sample point11-5	28.552	3.66214	16.1629	3.20057	58.371	31.6819			698.202		Sample point11-5	27.88	4.03319	28.5754	0.716585	55.4016	35.0961			797.267
Sample point12-1	111.48	6.96641	34.1112	1.90564	44.1114	24.0054	12.7	0.95	797.688		Sample point12-1	23.04	3.95669	17.3955	2.01496	65.7106	43.2102	698.857		Sample point12-1	4.128	2.56452	5.58432	1.44693	70.0567	39.6095	2.99	0.382	697.83		Sample point12-1	82.4	4.02996	42.74	0.963754	28.1381	20.6686	25.3	0.595	797.308
Sample point12-2	77.84	7.8799	20.4895	1.95817	49.455	26.8004	11.2	0.981	797.766		Sample point12-2	21.88	3.15196	16.8775	1.52458	63.5724	35.6925	698.472		Sample point12-2	15.404	2.56248	7.84786	1.1576	67.7859	38.9286	4.89	0.284	697.782		Sample point12-2	207.2	3.84678	51.6294	1.29843	19.4807	14.7083	29.8	0.596	797.348
Sample point12-3	68.96	10.616	11.6635	2.61411	45.8454	23.7953	9.64	1.58	798.084		Sample point12-3	20.32	4.2182	13.8756	2.51918	61.4912	36.1838	698.894		Sample point12-3	17.328	2.751	11.4459	1.98609	66.7293	39.4665	7.46	0.434	697.932		Sample point12-3	37.36	4.76459	28.76	1.03169	38.4449	22.106			797.375
Sample point12-4	66	9.17	16.0756	2.52867	52.8742	28.1635	9.34	1.36	797.959		Sample point12-4	18.6	4.17317	14.8346	2.48518	61.4843	35.471	698.75		Sample point12-4	11.856	1.83107	5.24976	1.34575	72.4189	41.8745	2.59	0.197	697.757		Sample point12-4	164.76	4.02675	50.1277	0.654477	28.8459	22.3372			797.257
Sample point12-5	82	8.79265	14.1277	2.53854	47.3934	27.0494	10.4	1.35	797.932		Sample point12-5	18.12	3.62407	18.0507	2.29897	61.6386	34.6971	698.583		Sample point12-5	20.58	2.5676	7.48784	2.35389	67.3273	38.92	4.81	0.407	697.979		Sample point12-5	165.08	4.02835	41.1687	0.648943	31.9519	22.4265			797.256
Sample point13-1	118.72	8.42629	16.5296	2.05149	50.4936	28.8777	12.2	1.29	797.824		Sample point13-1	28.72	5.12905	20.684	1.96704	62.5718	34.123	699.453		Sample point13-1	5.564	6.40619		1.93376	53.8978	28.3083			698.204		Sample point13-1	24.4	6.23062	19.0976	2.39917	49.8017	36.1025	13.9	1.11	797.712
Sample point13-2	110.16	8.97583	13.7723	2.82225	50.1043	30.602	9.82	1.4	797.992		Sample point13-2	26.48	7.40936	12.7104	2.75769	62.2105	34.2624	700.1		Sample point13-2	10.848	6.2356	21.1804	3.39806	55.2081	33.9005			698.432		Sample point13-2	45.88	7.336	17.7101	2.79554	36.7915	27.009	11.7	1.37	797.862
Sample point13-3	161	10.7475	16.3541	2.70309	49.5202	32.3644	11.4	1.58	798.109		Sample point13-3	24.28	6.9692	18.1273	2.39496	60.0342	36.8	699.649		Sample point13-3	4.936	5.86411		3.193	56.2967	29.2341			698.37		Sample point13-3	29.56	6.59712	30.0096	1.73071	46.0709	31.0433	12.6	1.2	797.631
Sample point13-4	171.48	9.36872	19.1473	1.91737	48.4005	25.7341	10.322	1.18959	797.874		Sample point13-4	19.76	7.77305	18.33	1.9545	61.8181	35.0056	699.208		Sample point13-4	6.316	6.96363		3.03617	51.4835	28.3464			698.428		Sample point13-4	75.08	6.95807	20.373	2.10158	43.4416	32.981	12.4	1	797.719
Sample point13-5	158.4	10.6329	9.11137	3.25776	45.14	26.5583	7.1	1.57	798.191		Sample point13-5	26.84	4.68567	27.1394	2.39373	62.1064	35.776	699.415		Sample point13-5	4.212	6.59185		2.7551	56.1318	29.3836			698.354		Sample point13-5	47.6	6.23062	21.8415	2.47321	40.9097	29.5486			797.724
Sample point14-1		9.52918	9.09153	2.46396	56.2193	30.5994	7.42	1.27	797.976		Sample point14-1	11.88	5.09648	10.8641	3.35626	64.4029	31.8021	698.515		Sample point14-1	45.74	4.76459	11.5186	2.3701	56.6281	31.3141	9.06	0.432	698.15		Sample point14-1	60.52	5.86645	27.4372	1.25939	43.2902	23.5968	18.1	0.944	797.497
Sample point14-2	80.16	11.3617	17.7391	3.92929	51.5188	32.4191	10.3	2.28	798.357		Sample point14-2	17.32	4.87844	12.811	2.9705	52.0416	26.072	698.888		Sample point14-2	12.44	3.66507	10.9865	2.6711	55.5479	31.5568	9.93	0.374	698.115		Sample point14-2	46.76	5.8688	24.2024	1.42251	51.704	29.6924	19.5	1.01	797.524
Sample point14-3	173.08	8.78563	29.2312	2.76182	47.8161	28.3367	24.9	2.04	797.968		Sample point14-3	14.88	4.2847	21.166	2.98244	51.7271	27.4834	698.613		Sample point14-3	15.164	3.66653	10.1028	2.49013	59.689	33.8227	9.87	0.467	698.085		Sample point14-3	52.16	5.85942	26.8704	1.34777	40.077	23.0797	16.1	1.05	797.511
Sample point14-4	89.92	11.3481	23.7351	3.57827	49.0951	30.3236	20	2.59	798.299		Sample point14-4	20.88	5.127	16.6362	3.12728	55.6828	31.9569	699.289		Sample point14-4	45.656	3.66507	10.7234	1.80704	57.4839	31.2899	9.02	0.372	697.973		Sample point14-4	48.16	5.85942	23.3064	1.51147	43.7763	24.3724	16.5	1.26	797.538
Sample point14-5	74.04	10.616	15.1106	4.61461	42.8043	24.2008	13.7	3.22	798.412		Sample point14-5	15.96	4.61799	16.8849	3.38525	53.2942	29.3172	698.848		Sample point14-5	24.6	2.56657	8.08032	2.57929	66.2929	38.2029	7.06	0.375	698.016		Sample point14-5	57.68	7.33307	11.5514	2.51246	52.1617	28.0614	9.09	1.24	797.815
Sample point15-1	67.28	11.3481	16.0136	4.07258	52.2138	31.0694	14.5	2.61	798.38		Sample point15-1	43.76	5.19816	18.0291	3.28792	50.1123	28.4302	701.504		Sample point15-1	7.956	4.94586	13.0827	2.16299	50.2683	28.5568	15.2	0.498	698.13		Sample point15-1	9.12	4.4016	18.9178	1.88401	59.8537	36.3702			797.487
Sample point15-2	43.04	10.343	17.1278	2.53215	50.7848	26.3329	17.2	3.35	798.05		Sample point15-2	40.12	4.54105	16.3529	2.25942	55.5824	33.0298	700.282		Sample point15-2	52.736	4.03157	25.7086	2.84643	44.1052	27.3285	20.8	0.553	698.172		Sample point15-2	3.96	7.5194	34.9645	1.56266	49.9173	30.3596			797.674
Sample point15-3	30.16	9.89173	26.5418	2.08312	47.7584	25.1298	14.7	3.08	797.941		Sample point15-3	57.2	4.54287	17.5087	1.97653	59.4235	34.3682	701.246		Sample point15-3	16.816	4.94784	11.3595	3.76806	53.33	30.8338	12.8	0.462	698.394		Sample point15-3	11.4	5.502	24.178	1.87219	52.1731	30.7319	8.51	0.566	797.57
Sample point15-4	50.32	8.05349	17.9375	2.27786	49.1023	30.4374	16.6	2.92	797.832		Sample point15-4	62.24	3.51425	21.503	1.57343	56.0784	34.1659	700.682		Sample point15-4	17.608	3.668	13.3213	2.32393	56.6072	32.8213			698.058		Sample point15-4	3.08	8.06315	19.4022	1.86277	57.6647	34.1831			797.765
Sample point15-5	28.68	8.78914	23.3832	2.28513	54.3634	24.7075			797.89		Sample point15-5	55.2	3.1507	14.2424	1.60263	62.8459	37.6967	700.183		Sample point15-5	21.548	4.76268	15.1918	3.18182	49.823	30.5505			698.283		Sample point15-5	19.44	5.13315	18.9837	1.60243	53.0973	29.1053			797.497
Sample point16-1	47.2	9.7008	15.1434	2.45902	50.2111	28.1808	12.3	2.87	797.988		Sample point16-1	20.52	5.4243	14.4696	2.26734	56.4252	33.3458	699.013		Sample point16-1	66.644	2.01498	7.71317	2.31107	64.2617	36.9711	9.44	0.284	697.929		Sample point16-1	57.48	4.02835	43.5065	0.861711	40.6972	29.6545	23.3	0.585	797.291
Sample point16-2	61.96	9.15535	14.687	2.95022	45.7766	26.6689	12	2.06	798.027		Sample point16-2	12.04	3.95827	9.41107	1.4622	69.7161	38.6623	698.05		Sample point16-2	64.28	2.56555	7.37568	1.40056	65.3206	38.3491	11.2	0.342	697.822		Sample point16-2	41.88	5.1311	23.1824	1.01116	59.0815	38.8546	17.7	0.565	797.4
Sample point16-3	49.48	10.9908	16.1493	2.61083	38.1516	21.4394	11.6	2.64	798.112		Sample point16-3	13.88	5.127	12.1433	1.48649	63.2715	33.0698	698.28		Sample point16-3	14.644	2.01498	7.14036	2.10439	64.1578	36.2829	7.85	0.194	697.895		Sample point16-3	68.28	4.76459	16.7665	1.17536	52.5503	29.5537	11.6	0.544	797.399
Sample point16-4	50.56	9.89964	15.9817	3.08478	44.6653	23.8309	10.6	1.95	798.106		Sample point16-4	12.8	5.05174	10.9636	1.77065	65.2407	36.6011	698.264		Sample point16-4	22.564	1.83034	7.41515	1.3683	64.2659	36.1487	10.3	0.168	697.76		Sample point16-4	59.4	3.30252	14.2406	1.18281	54.0094	28.6255	9.07	0.362	797.288
Sample point16-5	82.08	9.89173	11.2925	3.35619	51.0978	29.8886	9.7	1.9	798.15		Sample point16-5	23.36	4.6143	9.14586	2.64887	59.158	33.781	699.239		Sample point16-5	31.884	2.38229	6.89799	1.87358	62.1838	35.7949	9.56	0.211	697.886		Sample point16-5	45.48	4.76459	14.932	1.1576	52.3178	29.2648	10.4	0.445	797.396
Sample point17-1	46.44	13.7758	18.6558	2.52117	31.5266	20.1107	18.7	2.16	798.311		Sample point17-1	13.92	4.47138	22.3807	1.05996	57.8834	37.3109	698.115		Sample point17-1	143.856	4.03157	10.2792	2.16967	59.8707	30.8755	12.3	0.31	698.061		Sample point17-1
Sample point17-2	74.6	8.42629	27.7706	2.59873	33.1948	19.6043	16.1	1.8	797.913		Sample point17-2	4.72	5.79081		1.55022	62.6704	35.2522	697.725		Sample point17-2	94.868	4.57585	7.01367	2.75033	63.8346	34.8801	8.33	0.194	698.198		Sample point17-2
Sample point17-3	48.2	8.05993	26.3165	1.75385	47.5667	25.4094	16	1.46	797.747		Sample point17-3	20.36	6.74103	17.0239	3.01612	59.9227	36.7857	699.457		Sample point17-3	114.196	4.39632	8.0694	2.33793	56.2349	29.7084	9.4	0.355	698.117		Sample point17-3
Sample point17-4	76.24	8.24311	37.681	2.00204	49.2547	35.5022	19.7	1.52	797.801		Sample point17-4	27.6	3.95511	15.2402	2.48576	63.4224	34.1843	699.36		Sample point17-4	120.172	3.29461	9.02692	2.103	55.1665	28.7686	11.7	0.255	697.993		Sample point17-4
Sample point17-5	43	11.3617	26.4688	1.99897	48.6705	28.0946			798.04		Sample point17-5	13.6	4.17651	20.5775	2.18721	61.5393	31.2248	698.32		Sample point17-5	71.848	4.02675	8.28378	2.84021	56.6959	29.8147	10.5	0.293	698.171		Sample point17-5
Sample point18-1	112.64	9.9036	13.8192	1.80636	37.9164	24.1641	7.24	2.2	797.897		Sample point18-1	40	4.1016	15.5147	1.97171	55.3703	29.5976	698.672		Sample point18-1	31.612	4.02996	14.468	3.79296	61.7391	35.4196	10.4	0.314	698.327		Sample point18-1
Sample point18-2	70.48	7.69357	23.3237	1.82396	38.0193	19.995	9.57	1.42	797.73		Sample point18-2	37.48	4.83982	18.4655	1.97233	58.103	32.5612	698.611		Sample point18-2	52.904	4.39632	13.1294	3.52567	52.9045	32.3437	10.4	0.337	698.312		Sample point18-2
Sample point18-3	58.76	8.97224	30.0062	1.7729	27.5687	14.7993	17.3	1.58	797.82		Sample point18-3	38.48	4.61799	10.9082	2.06889	50.0268	27.0758	698.678		Sample point18-3	75.972	4.39632	12.5285	3.05289	50.816	30.4282	10.7	0.384	698.234		Sample point18-3
Sample point18-4	49.56	9.52157	16.5218	2.28976	42.3259	22.6778	7.6	1.89	797.947		Sample point18-4	36.96	5.31647	14.6287	1.84189	55.806	31.4129	698.6		Sample point18-4	48.052	4.02835	12.2927	3.79363	55.0519	34.6427	10.5	0.341	698.327		Sample point18-4
Sample point18-5	62	8.79265	26.7267	1.93966	39.077	22.6975	12.7	1.48	797.833		Sample point18-5	57.76	5.85709	10.5288	1.70191	64.9945	38.2207	700.148		Sample point18-5	74.816	4.39808	13.6189	4.03764	52.5573	29.7508	9.74	0.24	698.396		Sample point18-5
Sample point19-1	75.36	8.97583	27.7638	1.16732	39.2072	22.1196	19.4	1.67	797.721		Sample point19-1	67.08	4.68567	8.38964	2.81445	62.3522	34.65	704.551		Sample point19-1	34.62	4.02675	9.86444	2.10657	55.4925	27.832	8.72	0.382	698.05		Sample point19-1
Sample point19-2	73.76	9.16267	14.2759	1.72857	40.062	22.1208	9.85	2.06	797.827		Sample point19-2	57.52	4.17651	8.22892	2.23652	60.9184	33.5178	702.727		Sample point19-2	24.348	5.12905	7.7637	3.11635	57.8814	29.3143	7.47	0.332	698.301		Sample point19-2
Sample point19-3	73.4	10.2622	16.3739	2.19226	39.8367	20.188	11	2.05	797.988		Sample point19-3	92.28	6.15485	9.9672	3.00675	49.2903	25.8608	708.242		Sample point19-3	35.684	4.39984	13.2509	3.33062	54.876	29.2375	9.82	0.333	698.28		Sample point19-3
Sample point19-4	66.92	11.3572	20.2436	1.93118	39.0443	19.5746	12.1	2.35	798.029		Sample point19-4	69.52	4.8321	7.37318	2.35656	67.3971	37.5524	704.179		Sample point19-4	6.428	4.02835	8.67577	2.97668	59.5913	30.5851	8.06	0.206	698.193		Sample point19-4
Sample point19-5	90.48	7.1526	29.724	1.71691	34.7227	19.5761	20.2	1.56	797.671		Sample point19-5	75.24	6.52643	10.7441	2.35632	58.8541	33.1456	705.851		Sample point19-5	79.112	4.58317	10.3374	3.44545	49.9161	26.0961			698.313		Sample point19-5
Sample point20-1	101.952	10.4587	24.614	1.98572	37.0648	22.558	12.7	1.67	797.969		Sample point20-1									Sample point20-1											Sample point20-1
Sample point20-2	124.72	9.89173	25.8962	2.04061	27.2419	19.9832	13.2	1.62	797.934		Sample point20-2									Sample point20-2											Sample point20-2
Sample point20-3	110.28	8.43303	45.1163	1.57965	27.427	22.3644	20.3	1.28	797.747		Sample point20-3									Sample point20-3											Sample point20-3
Sample point20-4	90.52	9.9036	32.133	2.81967	17.9641	14.3869	16.6	1.75	798.063		Sample point20-4									Sample point20-4											Sample point20-4
Sample point20-5	92.76	10.9864	38.9334	1.38348	24.9843	19.3707	18.2	1.18	797.91		Sample point20-5									Sample point20-5											Sample point20-5
Sample point21-1	38.84	8.78914	26.702	1.99471	37.538	19.2448			797.842		Sample point21-1									Sample point21-1											Sample point21-1
Sample point21-2	45.88	9.5368	20.5905	2.47433	45.064	24.9846	18	1.08	797.978		Sample point21-2									Sample point21-2											Sample point21-2
Sample point21-3	59.16	9.52537	16.164	2.59487	49.4241	26.5366			797.997		Sample point21-3									Sample point21-3											Sample point21-3
Sample point21-4	54.04	7.07024	32.1581	1.64558	32.6608	18.0317	13.6	1.19	797.653		Sample point21-4									Sample point21-4											Sample point21-4
Sample point21-5	36.8	10.2499	20.9257	2.25253	38.4139	21.2414			797.997		Sample point21-5									Sample point21-5											Sample point21-5
Meadow grassland	Aboveground biomass(g/m2)	Crude protein content(%)	Ash content（%）	EE contnet（%）	NDF content(%)	ADF content(%)	Ca content（g/kg）	P content（g/kg）	Metabolism energy(MJ)		Meadow grassland	Aboveground biomass(g/m2)	Crude protein content(%)	Ash content（%）	EE contnet（%）	NDF content(%)	ADF content(%)	Metabolism energy(MJ)		Meadow grassland	Aboveground biomass(g/m2)	Crude protein content(%)	Ash content（%）	EE contnet（%）	NDF content(%)	ADF content(%)	Ca content（g/kg）	P content（g/kg）	Metabolism energy(MJ)		Meadow grassland	Aboveground biomass(g/m2)	Crude protein content(%)	Ash content（%）	EE contnet（%）	NDF content(%)	ADF content(%)	Ca content（g/kg）	P content（g/kg）	Metabolism energy(MJ)
Sample point22-1	170.8	15.9741	12.2468	3.5912	44.8093	25.1946	11.2257	1.91836	798.656		Sample point22-1	52.8	8.27644	10.9795	2.72094	55.007	29.7617	703.108		Sample point22-1	56.508	9.52537	13.0261	3.54862	49.6296	30.3025	15.1	0.829	698.108		Sample point22-1	15.12	5.49102	14.9206	6.37681	62.6204	36.3403	13.4	0.712	797.52
Sample point22-2	154.8	17.3192	11.3433	3.82169	47.319	27.5518	10.61	2.4888	798.797		Sample point22-2	48.28	6.35635	13.0808	2.62018	65.1385	33.4283	701.828		Sample point22-2	18.548	3.29461	17.5858	1.71324	59.54	33.619	11.2	0.381	698.19		Sample point22-2	33.44	5.49321	21.0178	5.97821	56.8546	37.0773	15.6	0.652	797.58
Sample point22-3	161.4	13.7445	18.1097	3.38516	47.7823	28.943	15.165	1.94153	798.451		Sample point22-3	55.4	9.42299	14.9653	2.31281	50.6265	32.3774	703.506		Sample point22-3	20.568	3.47903	11.0021	3.07801	59.1951	32.8111	12.4	0.528	698.459		Sample point22-3	22.64	4.76078	17.9253	6.11694	52.5372	31.6717			797.711
Sample point22-4	115.96	19.1809	10.2212	3.6011	45.1992	26.6803	10.7522	3.12761	798.903		Sample point22-4	30	6.92145	13.1644	2.83905	55.0975	30.4388	700.387		Sample point22-4	44.008	4.03319	14.7701	1.97039	59.6036	33.5601	12	0.465	698.144		Sample point22-4	11	5.12905	16.4736	6.40808	57.2169	34.2952			797.406
Sample point22-5	132.04	16.3251	11.3535	3.57991	47.8594	27.0673	10.1301	2.50189	798.681		Sample point22-5	33.96	6.95529	11.6993	2.729			700.73		Sample point22-5	31.792	3.8514	15.5231	2.21748	58.2022	30.9384			698.202		Sample point22-5	28.88	5.12905	21.2418	5.68943	47.1629	26.7181			797.531
Sample point23-1	125.6	11.171	11.3582	4.03435	50.3396	29.2659	10.2	1.92	798.36		Sample point23-1	70.24	5.56645	15.0467	3.37401	57.4437	34.6488	704.287		Sample point23-1	39.492	2.37944	7.63453	1.19327	69.5833	40.9048	12.5	0.406	697.925		Sample point23-1	3.56	7.33014		6.40439	58.0661	32.6286	14.3	0.594	797.379
Sample point23-2	162.4	10.6513	12.4554	3.69337	48.8339	31.7993	10.7	2.25	798.264		Sample point23-2	87.64	5.2777	18.0994	3.23342	54.7989	32.9696	705.598		Sample point23-2	44.272	3.66507	7.0877	1.85318	58.4296	34.5086	12.3	0.274	697.989		Sample point23-2	18.68	6.59712	26.5095	5.20896	61.2734	36.8793	13.6	0.525	797.397
Sample point23-3	101.592	11.7785	24.4646	3.63745	51.0894	29.6444	18.8481	1.41291	798.341		Sample point23-3	56.88	6.00591	15.5629	2.92428	55.9139	34.9164	702.748		Sample point23-3	27.78	3.66068	8.13665	2.45355	57.4776	33.7016	10.8	0.319	698.04		Sample point23-3	41.84	4.4016	28.0321	4.60954	48.1999	27.7379			797.816
Sample point23-4	110.844	13.7605	16.7937	4.24107	43.1652	26.4464	11.9172	2.89077	798.593		Sample point23-4	38.6	5.27138	16.8512	3.02874	52.9819	30.6618	700.877		Sample point23-4	49.132	3.11282	8.6023	2.58025	59.8811	34.738	10.4	0.369	697.975		Sample point23-4	10.84	5.13315	31.0936	5.31734	59.5558	36.5669			797.452
Sample point23-5	109.36	11.1502	22.5121	3.93432	49.0098	34.0553	17.8881	1.74173	798.342		Sample point23-5	58.08	5.56868	13.1821	2.89541			702.639		Sample point23-5	26.948	3.4846	8.2396	2.13505	59.4158	37.8397	10.2	0.586	698.277		Sample point23-5	29.68	4.7684	23.3187	5.1974	44.772	25.5171			797.852
Sample point24-1	105.88	9.02215	11.4955	2.85035	58.0679	29.4912	7.18425	1.12817	798		Sample point24-1	89.36	4.46603	6.61411	3.09974	67.4946	35.4803	705.006		Sample point24-1	47.864	6.22564	12.805	4.01606	52.2312	35.5144	13.5	0.88	698.267		Sample point24-1	59.88	6.59976	17.496	1.35235	39.6575	26.3717	12.9	1.02	798.309
Sample point24-2	108.92	9.04425	18.8462	3.10314	52.7242	30.3043	10.7757	1.32642	798.044		Sample point24-2		4.39808	5.78901	2.60196	71.587	37.6372	697.395		Sample point24-2	59.744	6.40875	15.9565	3.80179	51.0458	32.7118	16.9	0.939	698.615		Sample point24-2	55.52	6.77496	15.734	1.31259	50.6935	35.4438	12.8	1.08	798.243
Sample point24-3	97.44	9.34058	9.81324	2.68381	55.6404	28.2409	7.61666	1.22697	797.998		Sample point24-3	82.72	4.68941	8.82187	3.15219	66.2614	34.85	704.654		Sample point24-3	44.592	5.8688	12.2435	2.99462	54.9707	35.8034	12.2	0.922	698.154		Sample point24-3	61.28	6.59449	15.5882	2.54737	50.301	35.7734	13.2	1.22	798.21
Sample point24-4	135.56	10.2202	9.70021	3.20334	57.8629	32.0302	8.6388	1.5869	798.15		Sample point24-4	47.44	5.1311	8.08138	2.66955	66.3112	34.5216	701.343		Sample point24-4	39.264	6.59185	13.332	2.93461	52.4843	35.2305	14.8	0.965	698.23		Sample point24-4	92.52	6.59449	16.9785	3.22275	48.724	30.53	11.9	1.05	798.286
Sample point24-5	127.48	11.1546	10.0428	3.33463	56.0334	30.2583	9.6934	1.44057	798.244		Sample point24-5	66.04	6.01552	10.4277	2.97325	65.9963	34.4601	703.668		Sample point24-5	59.056	5.86177	19.2152	3.05958	56.6112	37.7839	13.3	0.927	698.51		Sample point24-5	27.8	6.96085	16.5354	1.08661	47.7758	30.1515	11.6	1.05	798.168
Sample point25-1	80.844	12.0656	21.1604	1.91868	43.0854	22.5329	14.9	1.52	798.081		Sample point25-1	47.28	5.27559	10.8249	3.65414	57.8288	35.9129	702.146		Sample point25-1	31.64	4.94389	14.072	3.14561	50.7079	25.7578	12.8	0.641	698.354		Sample point25-1	116.16	6.22315	17.3802	1.0837	50.0801	28.9757	16.2	0.505	798.454
Sample point25-2	78.952	13.7146	16.6747	2.26872	47.065	24.608	12	1.7	798.265		Sample point25-2	45.84	3.6636	6.50982	1.61574	66.5508	39.881	699.9		Sample point25-2	16.2	5.502	11.8596	2.38971	52.2502	27.9936	13.2	0.625	698.14		Sample point25-2	82.2	4.76078	14.982	0.879305	47.0793	24.1291	12.9	0.615	798.202
Sample point25-3	103.28	15.2161	17.4537	1.97888	47.5303	32.6767	12.3	1.64	798.333		Sample point25-3	31.56	7.84011	13.7947	2.1888	57.833	38.528	700.429		Sample point25-3	25.044	4.76078	13.0867	2.4757	45.3238	24.3707	14	1.19	698.155		Sample point25-3	45.68	5.85709	19.4981	1.23058	50.4561	28.5011	16	0.716	797.935
Sample point25-4	101.216	11.1007	20.315	2.19286	50.1436	32.9446	11.4	1.5	798.052		Sample point25-4	46.6	4.68567	12.0108	2.82597	53.0086	35.5931	701.233		Sample point25-4	48.716	7.336	14.5336	3.51055	49.329	25.4681			698.268		Sample point25-4	34.24	4.76459	34.4927	1.19959	22.1681	11.9435	24.8	0.436	798.107
Sample point25-5	88.144	14.665	13.8106	2.78302	46.6299	26.5342	11.3	2.17	798.423		Sample point25-5	55.04	4.47317	9.89689	1.52648	62.8631	39.0309	700.664		Sample point25-5	17.224	5.1352	14.1395	3.40074	47.0725	26.0896			698.163		Sample point25-5	49.88	6.23062	24.706	1.2678	40.4624	22.7306	22.2	0.667	798.059
Sample point26-1	96.8	14.7219	10.7759	3.53305	47.3994	23.3273	11.6623	1.84104	798.55		Sample point26-1	52.72	3.66068	14.105	2.97264	69.3219	31.3525	701.45		Sample point26-1	31.48	3.84678	17.6886	2.45088	47.7025	26.892	15.9	0.327	698.507		Sample point26-1	55.84	5.1352	10.6645	0.989572	57.1647	32.1621	9.91	0.701	797.569
Sample point26-2	118.68	13.6759	13.8208	2.83819	40.7544	21.2048	11.5298	1.76277	798.356		Sample point26-2	53.4	5.75416	19.813	3.07708	58.8319	28.7766	702.452		Sample point26-2	25.152	3.66214	17.0921	2.36476	55.1139	30.4121	14.9	0.255	698.409		Sample point26-2	139	6.23311	10.5141	1.80761	44.8982	28.9786	10.5	0.971	797.576
Sample point26-3	53.44	14.3305	10.9758	2.7017	51.8614	24.3542	9.95687	1.52338	798.383		Sample point26-3	54.84	6.52121	13.6949	3.31064	55.0535	29.2542	703.121		Sample point26-3	19.1	3.84678	16.9081	2.77186	53.5684	29.4915			698.502		Sample point26-3	124.08	5.49102	8.44466	1.523	55.0045	33.9471	9.34	0.799	797.764
Sample point26-4	76.64	11.7931	13.3756	2.12657	49.9629	25.3227	11.3756	1.48253	798.094		Sample point26-4	58.36	5.71522	13.7193	3.74486	58.1279	28.7412	703.544		Sample point26-4	30.576	4.0348	14.9979	3.17605	48.0214	27.1477			698.661		Sample point26-4	38.84	5.85942	12.7147	1.23195	43.3944	21.8417	13.3	0.68	797.875
Sample point26-5	62.6	15.0988	11.5329	2.34427	40.7642	21.1049	10.8615	1.76121	798.384		Sample point26-5	81.52	7.6203	11.7668	3.92743			707.42		Sample point26-5	19.328	3.66653	14.3185	2.46964	34.0724	18.2094			698.458		Sample point26-5	64.76	6.58922	14.1506	1.25279	48.9292	27.3813	14.6	0.846	797.553
Sample point27-1	103.88	9.1482	25.6166	2.55074	48.3437	25.3286	10.6	1.26	797.961		Sample point27-1	34	5.20648	13.9774	4.57571	53.3484	32.9804	701.308		Sample point27-1	19.572	4.03157	10.2676	4.54911	54.1394	28.8384	5.61	0.661	698.709		Sample point27-1	67.44	6.23062	21.975	1.27789	58.126	40.0701	18.1	0.987	797.496
Sample point27-2	59.16	9.58712	13.2285	2.29766	47.5344	23.7049	12.9	1.4	797.953		Sample point27-2	32.28	5.27138	16.8936	4.49064	55.0819	33.0445	701.081		Sample point27-2	21.752	4.03157	12.3249	3.59749	52.7734	28.6724	6.62	0.637	697.929		Sample point27-2	47.8	8.79265	22.8494	1.42573	36.5717	24.0429	18.4	1.08	797.35
Sample point27-3	58.6	9.09974	26.1371	1.80405	46.2425	25.9751	12.5	1.22	797.835		Sample point27-3	41.72	5.34459	10	4.38633	64.1226	34.7873	702.111		Sample point27-3	24.496	4.39808	12.0064	3.13678	56.0533	30.9007	5.82	0.541	698.168		Sample point27-3	56.08	5.49321	34.334	1.09091	31.2855	19.0496	17.5	0.698	797.492
Sample point27-4	77.52	10.1524	20.0205	1.96488	50.6855	24.9914	11.9	1.2	797.942		Sample point27-4	39.52	5.93267	7.72362	3.77181	58.5068	35.4774	701.642		Sample point27-4	43.276	4.21314	13.9275	4.2384	54.307	30.6143	8.18	0.587	698.028		Sample point27-4	67.56	6.59712	43.7422	1.04026	36.5379	27.5036	22.4	0.808	797.403
Sample point27-5	75.28	7.90658	17.5962	1.9446	29.3252	5.62886	13.7	1.33	797.766		Sample point27-5	41.4	5.6442	7.69111	2.77749	69.1545	40.639	701.077		Sample point27-5	23.372	3.66507	11.2209	3.39207	54.6724	30.5145	5.96	0.599	698.055		Sample point27-5	70.4	5.127	29.2478	1.26845	36.5807	23.8778	18.1	0.582	797.526
Sample point28-1	105.08	14.6105	10.3511	2.6563	48.5604	24.7514	9.64	1.78	798.398		Sample point28-1	24.2	5.4976	8.45895	3.68874	52.3581	27.1582	699.882		Sample point28-1	37.864	4.76268	10.4129	3.06986	54.4378	28.3345	4.81	0.352	697.774		Sample point28-1	67	5.86645	14.0885	0.954654	54.982	31.5788	14.5	0.755	797.397
Sample point28-2	87.24	13.4671	10.112	2.79777	49.0012	24.8289	8.56	2.55	798.333		Sample point28-2	19	4.3196	7.26187	3.50477	56.2491	28.2537	699.119		Sample point28-2	31.204	3.47764	11.6069	2.83623	53.7504	28.8907	4.07	0.218	697.981		Sample point28-2	42.84	6.59976	12.308	1.14262	42.002	22.9221	12.3	0.737	797.615
Sample point28-3	113.4	12.9017	12.433	2.42333	48.7599	24.8585	8.56	2.15	798.228		Sample point28-3	81	6.15731	6.21799	3.41438	59.7339	30.3516	705.764		Sample point28-3	32.9	3.29724	10.2947	3.68761	52.8241	28.2139	3.88	0.265	698.079		Sample point28-3	62.24	6.96641	16.3771	0.875638	38.103	20.56	14.5	1.03	797.512
Sample point28-4	94.92	14.71	8.71214	2.5886	48.8193	24.7684	8.87	2.7	798.394		Sample point28-4	29.24	3.88032	5.72184	3.32433	68.6178	33.0818	699.862		Sample point28-4	51.704	3.66507	9.94096	3.64499	52.9088	28.5186	4.21	0.335	698.058		Sample point28-4	150.24	6.96363	14.1808	1.05875	45.2127	25.0237	14.4	0.863	797.492
Sample point28-5	107.6	14.2795	11.1269	2.72044	49.771	22.9185	7.83	2.01	798.383		Sample point28-5	39.88	3.5889	7.11986	2.06732	73.526	38.9618	699.847		Sample point28-5	26.612	4.03157	11.7599	2.98553	47.8437	25.2217	4.13	0.289	698.013		Sample point28-5	79.4	6.22813	13.3964	0.993516	48.1949	27.6324	15.5	0.742	797.551
Sample point29-1	136.6	11.2419	13.215	2.45575	48.0267	23.8784	9.98801	1.31712	798.106		Sample point29-1	19.84	3.88497	15.8486	2.7386	60.41	33.8757	698.879		Sample point29-1	20.296	4.76268	19.0909	3.28734	56.4856	30.8307	13.5	0.514	698.532		Sample point29-1	9.48	8.05671	27.1462	1.75808	49.58	29.3849	30.4	1.45	797.528
Sample point29-2	97.72	12.5739	13.2471	2.20655	46.2641	25.0669	11.1042	1.53824	798.167		Sample point29-2	22.68	2.8599	7.87004	1.57586	73.1157	42.2353	698.48		Sample point29-2	79.972	6.04012	30.693	3.57323	43.7369	25.497	18.8	0.985	698.511		Sample point29-2	2.36	7.69972	33.6664	1.04553	52.2177	30.0837			797.749
Sample point29-3	143	14.4355	16.9522	2.3775	41.5269	23.1314	12.2157	1.50729	798.338		Sample point29-3	18.92	3.51425	13.9427	3.28866	49.1714	27.6925	698.927		Sample point29-3	34.748	5.127	22.2566	3.55018	51.031	34.2226	16.2	0.523	698.337		Sample point29-3	17.12	9.16267	29.7074	0.858549	48.7475	28.0378			797.441
Sample point29-4	69.76	16.6025	18.019	2.51836	41.6583	20.6404	13.8385	1.86912	798.528		Sample point29-4	18.32	3.5889	9.87533	2.73038	63.2788	31.5221	698.721		Sample point29-4	18.732	4.76268	19.9849	2.7453	55.6542	33.3091			698.383		Sample point29-4	6.4	8.05349	30.9322	0.70467	50.1566	28.6085			797.517
Sample point29-5	103.6	15.2345	14.1246	1.90915	41.7312	22.4233	11.4589	1.72997	798.323		Sample point29-5	30.16	3.44379	8.34794	2.24626	69.8574	36.6192	699.305		Sample point29-5	7.972	4.58317	15.4005	3.13006	56.2991	31.022			698.347		Sample point29-5	12.48	8.79968		1.10017	39.4231	20.4854			797.442
Sample point30-1	150.24	11.2774	14.9806	2.30139	46.43	22.1028	18.3088	2.6014	798.083		Sample point30-1	77.84	5.79081	7.57584	2.20871	57.8498	31.4714	703.678		Sample point30-1	50.208	5.4998	20.3951	3.21732	51.4696	31.2202	16.5	0.584	698.291		Sample point30-1	23.2	6.22564	21.0427	1.22942	43.8471	25.2556	12.1	0.858	797.447
Sample point30-2	111.64	12.8226	14.5655	2.23825	46.3461	21.8125	11.2893	2.16641	798.192		Sample point30-2	97.48	6.14994	8.91089	2.07801	60.7065	30.6561	705.322		Sample point30-2	45.492	4.4016	19.5511	3.02297	49.3057	28.5806	20.7	0.509	698.21		Sample point30-2	42.92	6.95529	18.5004	1.25819	44.5946	25.2527	12.1	0.869	797.534
Sample point30-3	109.92	10.6287	15.0596	1.70771	46.3191	21.9129	19.9742	2.11467	797.936		Sample point30-3	56.24	5.78849	8.97477	2.15122	56.557	28.8532	701.88		Sample point30-3	51.024	5.86645	18.2559	2.22041	48.0249	26.3032	16.8	0.454	698.167		Sample point30-3	37.4	6.78038	15.6461	2.13275	44.7165	25.0698	8.78	0.896	797.518
Sample point30-4	140.24	10.4311	14.0428	2.34184	44.8788	21.2706	14.1128	2.32719	798.025		Sample point30-4	86.48	5.93741	5.8316	1.86408	61.5554	30.8077	703.983		Sample point30-4	30.168	3.29988	12.934	2.3824	60.8826	31.044	11.1	0.315	698.535		Sample point30-4	70.4	5.4976	33.1889	0.876921	34.5599	20.1558	12	0.67	797.548
Sample point30-5	155.16	10.9864	14.18	1.91073	44.6596	21.6538	13.7467	2.00605	797.997		Sample point30-5	54.4	5.56423	7.46992	1.78761	60.0166	29.4072	701.315		Sample point30-5	36.468	3.48042	11.7599	2.35629	58.7521	30.3962	10.7	0.334	698.348		Sample point30-5	34.56	7.336	27.7674	0.777605	43.3505	23.6835	11.3	0.814	797.481
Sample point31-1	65.4	8.47526	24.6844	2.36486	52.0959	22.8406	10.9	1.51	797.879		Sample point31-1	116.16	4.54832	8.22122	2.59419	63.1703	32.7045	706.398		Sample point31-1	11.524	4.39984	11.866	2.25425	56.4668	31.1216	5.46	0.717	698.093		Sample point31-1	55.2	5.49541	36.9765	0.715842	51.5404	37.626	22.4	0.896	797.747
Sample point31-2	150.8	5.80707	28.4455	0.958333	51.3495	26.4618	18.9	1.26	797.443		Sample point31-2	80.64	5.27559	12.9379	3.02874	61.3499	31.8114	704.671		Sample point31-2	23.06	5.4976	10.3576	2.71706	63.0814	35.7744			698.065		Sample point31-2	48.16	5.85709	30.3835	0.656045	54.8547	40.9024	11.4	1.12	797.603
Sample point31-3	66.32	7.05132	28.5402	2.05311	45.1795	26.3561	24.7	0.758	797.718		Sample point31-3	84.12	5.27138	13.9382	2.83184	56.1854	28.9223	704.71		Sample point31-3	15.872	4.58317	12.6308	3.32069	52.7701	30.0856			698.146		Sample point31-3	83	6.59712	15.3398	2.86303	30.2566	22.3528	11	1.57	797.684
Sample point31-4	161.12	7.07053	31.5701	1.64113	51.9274	24.4424	21.6	1.31	797.652		Sample point31-4	105.52	5.63745	8.82157	3.36212	47.5205	23.7379	707.786		Sample point31-4	5.528	4.21651	11.7246	1.85835	60.7341	33.9958			698.226		Sample point31-4	41.36	6.59449	23.573	0.645497	55.9024	35.1537			797.574
Sample point31-5	50	9.67005	14.8492	3.56307	48.3076	24.9632	24.8	1.04	798.167		Sample point31-5	110.72	5.34886	15.4305	2.97631	55.5156	29.0582	707.352		Sample point31-5	11.04	4.76268	12.3998	3.65605	57.9274	32.532			698.082		Sample point31-5	83.32	8.79616	14.5066	2.05345	44.3228	31.599			797.696
Sample point32-1	81.72	12.0404	15.0915	1.74977	50.9814	26.5687	11.6	1.4	798.051		Sample point32-1	26.28	5.27138	13.2219	2.40517	56.1957	30.6584	699.496		Sample point32-1	17.328	4.39632	15.704	2.28554	41.0062	21.4681	10.2	0.444	698.452		Sample point32-1
Sample point32-2	65.4	12.5087	12.3842	2.01122	50.1928	24.6684	8.97	1.51	798.13		Sample point32-2	49.04	5.4178	14.297	2.3978	54.2159	29.6629	701.365		Sample point32-2	8.912	5.12905	10.8038	2.44246	54.2078	28.74	8.92	0.448	698.295		Sample point32-2
Sample point32-3	79	11.1669	15.2518	1.7138	48.2593	27.3201	17.8	1.47	797.978		Sample point32-3	53.92	6.14994	16.2871	2.10917	55.4271	34.3857	701.808		Sample point32-3	32.468	7.87046	13.2407	2.79939	51.254	28.5169	11.8	0.639	698.248		Sample point32-3
Sample point32-4	59.36	13.4273	14.7312	2.08584	43.9474	27.2827	14.3	1.69	798.213		Sample point32-4	37.76	4.98051	13.6248	2.2523	58.2129	31.9283	700.235		Sample point32-4	22.04	5.85942	12.8129	1.81874	53.7491	29.3765	10.9	0.54	698.415		Sample point32-4
Sample point32-5	65.56	11.7302	10.9841	2.24985	50.7416	26.3077			798.11		Sample point32-5	41.96	4.75888	9.84552	2.71762	55.6745	30.6819	700.8		Sample point32-5	44.58	6.04012	11.8015	2.09056	52.5552	28.2513	10.6	0.578	698.233		Sample point32-5
Sample point33-1	152.6	12.6576	8.8619	2.28315	44.8893	20.5926	8.78	1.46	798.186		Sample point33-1	85.32	4.97852	6.04102	1.86678	59.5203	28.5983	703.271		Sample point33-1	20.988	3.29856	13.5126	1.68759	50.4652	26.311	11	0.397	698.265		Sample point33-1
Sample point33-2	160.76	13.1519	8.23555	2.08584	46.4577	24.3156	8.28243	1.63636	798.192		Sample point33-2	61.96	4.39281	6.05981	1.81991	59.496	29.4255	701.336		Sample point33-2	17.928	3.668	11.4339	1.90418	55.4941	29.548	10.5	0.381	698.128		Sample point33-2
Sample point33-3	151.6	11.5324	11.6664	2.1871	41.9904	21.354	11.4088	1.57548	798.084		Sample point33-3	76.52	5.16568	6.61722	1.66596	58.1658	27.7959	702.522		Sample point33-3	43.312	4.39984	13.039	1.87097	56.2018	36.1347	12	0.564	698.254		Sample point33-3
Sample point33-4	152.16	12.2296	8.69802	2.09951	46.8442	22.908	8.72	1.71	798.123		Sample point33-4	42.16	5.45877	7.51629	2.08024	55.5294	27.3671	700.602		Sample point33-4	21.668	3.6636	13.1014	1.82099	49.6757	26.3653	16.7	0.554	698.275		Sample point33-4
Sample point33-5	163.64	14.3408	7.34321	1.94999	45.8908	23.5485	7.99	1.67	798.261		Sample point33-5	53.88	4.68754	6.73362	1.94688	59.7642	28.9427	701.056		Sample point33-5	55.868	4.76459	17.1391	3.14115	52.2505	33.4542			698.195		Sample point33-5
Sample point34-1	270.44	11.7749	8.07215	1.78895	50.627	26.6278	9.27494	0.991929	798.037		Sample point34-1	51.64	4.72605	13.8553	2.94606	61.7244	30.8725	701.766		Sample point34-1	59.06	4.76078	8.45959	3.08499	56.3797	29.9475	7.93	0.497	698.301		Sample point34-1
Sample point34-2	210.32	12.6638	6.80027	1.81729	50.4564	23.8122	7.28276	1.20445	798.11		Sample point34-2	47.96	4.6143	12.7334	2.50985	61.9246	32.5915	701.07		Sample point34-2	86.224	6.59449	9.83291	4.34914	41.684	22.4042	9.69	0.687	698.446		Sample point34-2
Sample point34-3	332.68	9.78582	7.42122	1.50713	51.2707	23.4709	7.93796	0.992003	797.839		Sample point34-3	65.68	4.17317	16.8597	2.1193	55.2171	28.7773	701.784		Sample point34-3	84.648	4.39281	10.4037	2.56488	57.5118	30.7402	8.41	0.514	698.372		Sample point34-3
Sample point34-4	216.36	11.5885	6.56127	1.72727	57.6218	25.7792	7.20455	1.0949	798.013		Sample point34-4	77.04	4.17651	15.1556	1.94335	60.1799	31.7194	702.323		Sample point34-4	63.98	4.76268	8.72891	2.85513	60.3141	31.8625	8.96	0.488	698.212		Sample point34-4
Sample point34-5	379.68	10.1634	6.44581	1.53564	53.7768	25.4855	7.2081	0.795176	797.872		Sample point34-5	51.6	4.17317	19.2188	1.83274	58.7966	32.2487	700.601		Sample point34-5	69.62	5.13315	9.74071	4.3879	58.2386	31.0766	9	0.6	698.261		Sample point34-5
Sample point35-1	175.16	15.4754	6.85111	1.79566	50.4557	22.4901	7.32	1.61	798.323		Sample point35-1	24.76	5.97167	15.9349	2.12948	52.9099	27.1445	699.396		Sample point35-1	22.976	4.76649	14.6488	3.61215	49.3943	31.9842	15	0.683	698.346		Sample point35-1
Sample point35-2	206.84	14.7696	7.14039	2.15655	48.2516	17.8099	7.67	1.72	798.328		Sample point35-2	29.68	6.2356	13.8017	2.28222	54.8891	27.0748	699.928		Sample point35-2	16.452	4.21651	11.7863	2.56358	51.4494	32.0931	11.4	0.646	698.229		Sample point35-2
Sample point35-3	163.6	11.9984	7.20137	1.88897	50.0726	20.738	8.57	1.52	798.071		Sample point35-3	52.68	6.56572	16.5217	2.67351	51.7845	24.5438	702.362		Sample point35-3	17.292	4.39281	13.1604	2.57114	50.615	32.455	14.7	0.744	698.21		Sample point35-3
Sample point35-4	205	12.8513	6.45672	1.92307	50.7459	18.1558	6.94	1.46	798.142		Sample point35-4	69.12	7.18928	15.8313	2.26932	54.9104	27.0858	703.785		Sample point35-4	26.408	4.03319	12.226	3.43256	53.6744	35.3276	15.7	0.744	698.04		Sample point35-4
Sample point35-5	224.6	12.7252	6.77505	2.00355	48.4837	21.7857	7.69	1.62	798.146		Sample point35-5	37.2	6.11577	12.6233	2.47969	57.4446	29.0834	700.656		Sample point35-5	30.052	4.39808	17.2831	2.61796	50.1814	34.4867			698.049		Sample point35-5
Sample point36-1	103.6	11.3812	17.7696	2.26146	36.956	20.7387	12.6	2.08	798.085		Sample point36-1									Sample point36-1	70.668	7.50739	9.77961	3.2622	42.1755	22.7688	12.3	0.402	698.103		Sample point36-1
Sample point36-2	120.48	11.7282	7.80363	2.8209	35.2188	20.8137	6.56	1.89	798.203		Sample point36-2									Sample point36-2	46.132	7.32721	8.16537	2.74753	54.2527	29.6356	10.7	0.399	698.263		Sample point36-2
Sample point36-3	139.4	11.7282	9.07298	2.2186	42.2169	20.6889	8.32	1.88	798.104		Sample point36-3									Sample point36-3	50.64	7.33014	9.3148	3.31173	48.4732	28.6167	12.4	0.417	698.292		Sample point36-3
Sample point36-4	163.08	10.9952	8.23479	2.22336	46.2971	22.1495	7.97	1.95	798.049		Sample point36-4									Sample point36-4	41.98	8.60947	9.26893	3.68166	44.4281	25.0952	12.4	0.356	698.024		Sample point36-4
Sample point36-5	130.76	11.5311	9.20284	2.49565	33.7831	20.7145	8.06	1.7	798.135		Sample point36-5									Sample point36-5	59.912	6.95807	10.592	3.218	46.3018	25.2804	12.1	0.381	698.361		Sample point36-5

## Sheet: nutrient output
August											October									January											May
Apline grassland	Metabolism energy output(MJ/kg)	Dry matter output(kg/km2)	Crude protein output(kg/km2)	Ash output(kg/km2)	EE output(kg/km2)	NDF output(kg/km2)	ADF output(kg/km2)	Ca output(kg/km2)	P output(kg/km2)		Apline grassland	Metabolism energy output(MJ/kg)	Dry matter output(kg/km2)	Crude protein output(kg/km2)	Ash output(kg/km2)	EE output(kg/km2)	NDF output(kg/km2)	ADF output(kg/km2)		Apline grassland	Metabolism energy output(MJ/kg)	Dry matter output(kg/km2)	Crude protein output(kg/km2)	Ash output(kg/km2)	EE output(kg/km2)	NDF output(kg/km2)	ADF output(kg/km2)	Ca output(kg/km2)	P output(kg/km2)		Apline grassland	Metabolism energy output(MJ/kg)	Dry matter output(kg/km2)	Crude protein output(kg/km2)	Ash output(kg/km2)	EE output(kg/km2)	NDF output(kg/km2)	ADF output(kg/km2)	Ca output(kg/km2)	P output(kg/km2)
Sample point1-1	776673	93512.8	8187.12	18501.5	3410.26	50409.9	26945.1	1158.11	135.275		Sample point1-1	158589	21954.4	1278.57	2609.54	529.512	13295	6341.54		Sample point1-1	321451	44818.5	2022.45	8153.08	1310.37	21975.3	12800.4	639.956	22.2834		Sample point1-1	161490	19504.8	853.764	4818.18	880.352	9054.05	5512.02	378.488	13.6418
Sample point1-2	522330	63023.2	5730.69	15319.3	2668.7	30258.8	17174.1	870.352	99.4688		Sample point1-2	200745	27773.8	1639.13	2675.65	787.701	17761.8	9015.96		Sample point1-2	296578	41217.3	1790.46	5774.69	1140.78	20230	11032.8	547.992	23.449		Sample point1-2	129284	15609.4	949.606	4193.15	747.991	8070.56	4902.28	348.3	12.9114
Sample point1-3	893444	107828	9293.02	29885.3	4167.42	48283.4	28922.3	1522.49	137.696		Sample point1-3	282605	38966.7	2577.85	3167.77	1782.07	22608.7	11827.6		Sample point1-3	288368	40111.4	1965.04	4223.82	1514.85	21254.7	12378.9	407.965	21.3893		Sample point1-3	189946	22934.1	1395.66	4919.31	1161.44	11388.5	6554.85	0	0
Sample point1-4	660870	79560	6083.46	13034.1	3770.33	39464.9	23656.7	885.96	116.748		Sample point1-4	314016	43397.4	2458.76	3731.54	1384.14	27605	14657.5		Sample point1-4	256642	35579.5	1482.33	4733.07	672.402	18705.9	10101.3	441.216	15.9941		Sample point1-4	260165	31546.2	1910.17	8182	1512.49	10575.1	5848.4	0	0
Sample point1-5	776804	93458.5	7797.56	11376.4	5167.17	47773.6	30636.4	945.795	194.608		Sample point1-5	234376	32413.7	1853.61	5384.05	748.544	20714.5	10908.9		Sample point1-5	228645	31677.3	1441.79	4513.63	583.559	17383.1	10098.2	393.072	15.5919		Sample point1-5	173348	20865.7	1194.56	5405.13	1113.68	10341.4	6649.63	0	0
Sample point2-1	645252	77693.1	8147.87	7905.83	4168.95	38227.9	20336.8				Sample point2-1	372790	51530.6	2587.41	7578.17	1788.48	27635.6	15558.6		Sample point2-1	208083	28703.5	1311.33	4018.15	794.612	14680.6	8084.62	321.883	10.2824		Sample point2-1	193112	23217.5	976.031	5414.77	1226.82	14177.7	8370.35	341.22	15.1008
Sample point2-2	900968	108472	10821.3	29762.1	4044.08	53034.5	34246.1				Sample point2-2	341421	47156.9	2764.27	9409.02	1472.42	26015	15124		Sample point2-2	227518	31483.4	1432.32	4112.1	1199.87	16778.9	9369.5	351.864	11.7614		Sample point2-2	158662	19074.4	1093.36	4282.29	1013.68	12206.4	7645.46	296.212	14.4528
Sample point2-3	801508	97528.6	7729.99	14011.9	3788.78	51480.1	26568	1064.59	107.464		Sample point2-3	522516	72221.1	3904.56	18418.8	2087.5	40851.1	26549.5		Sample point2-3	226325	31296.3	1187.74	4318.34	839.47	17797.5	9406.27	321.606	8.81824		Sample point2-3	145247	17388.3	867.155	2915.86	946.305	10689.6	6434.67	0	0
Sample point2-4	919381	112015	9692.52	15661.2	4837.98	60445.5	33838.8	1301.59	142.83		Sample point2-4	346341	47822.7	2659.34	11522.4	1356.75	29190.3	21106.6		Sample point2-4	266782	37074.6	1400.64	5168.3	960.123	20297.8	10198.7	361.141	10.7005		Sample point2-4	183253	21931.5	1092.64	4422.47	1306.29	13982.1	9231.24	0	0
Sample point2-5	815391	99515.1	9000.51	19375.5	0	47107.4	26067.6	1523.4	130.869		Sample point2-5	315228	43600.9	2226.53	8784.56	854.696	28817.6	16992		Sample point2-5	257670	35777.2	1352.56	4314.18	1212.79	19589	10690.1	349.85	14.8723		Sample point2-5	106633	12740.2	685.514	2838.04	749.421	8281.74	5389.9	0	0
Sample point3-1	1.07491e+06	130198	13799.6	13354.6	6392.91	64778.2	33769	1269.58	223.489		Sample point3-1	660610	90417.8	7406.93	14945.2	1644.15	43502.4	27609.8		Sample point3-1	245741	34100.4	1289.37	4140.55	625.185	15601	8550.87	387.288	12.3228		Sample point3-1	375152	45265.6	2929.71	13008.6	568.222	27838.2	21091.4	874.944	53.6256
Sample point3-2	516418	63368.5	6165.5	15233.9	2304.7	29402.9	16632.6	834.647	78.9356		Sample point3-2	604359	82724.1	7096.44	13847.8	1739.24	38152.1	23512.3		Sample point3-2	245533	34066.3	1288.86	3121.14	553.393	20344.2	10755.2	372.908	11.1521		Sample point3-2	364928	43914.8	2848.85	11440.8	459.082	27898.9	20736.4	791.648	38.4384
Sample point3-3	673348	81834.3	7883.6	9256.03	3542.82	45927.1	24654.4				Sample point3-3	400950	54934.2	4596	7423.98	1521.34	26711.1	17086.7		Sample point3-3	367773	51085.3	1931.38	5174.18	1616.06	27030.4	13758.1	473.03	11.7994		Sample point3-3	861589	104674	8315.7	18562	2211.15	50554.2	32421.9	1166.4	98.388
Sample point3-4	895503	109031	7809.27	19750.6	3556.81	65344.9	35616.2				Sample point3-4	352623	48432.7	2430.55	6750.1	1252.95	28117	16045		Sample point3-4	349492	48485.1	2475.9	4812.73	1134.61	30486	15558.2	445.534	9.7617		Sample point3-4	343231	41367.7	2367.11	10576.5	545.886	22583.1	13968.8	507.872	30.085
Sample point3-5	485000	59146.7	4230.5	13812.9	1198.73	33237.5	18282.2	905.92	58.064		Sample point3-5	432772	59367.3	2486.68	8268.64	1423.68	39345.5	22693.5		Sample point3-5	166953	23152.9	876.684	2749.86	416.597	13001.3	6468.49	229.393	5.95608		Sample point3-5	199667	23970	1285.34	8075.23	242.423	10754.1	6615.12	393.128	18.0789
Sample point4-1	315667	38473.3	2751.51	11494.3	1378.33	19471.9	11107.8	814.936	32.6766		Sample point4-1	90212.9	12387.7	587.173	1909.04	241.609	8541.83	5284.21		Sample point4-1	85954.6	11845.9	631.993	1721.21	260.412	6938.84	3693.68	158.825	7.21483		Sample point4-1	587397	71170.6	5132.12	11073.7	1279.9	36878	21537.9	736.4	53.9781
Sample point4-2	307585	37412.3	2917.31	10885.9	1190.73	16974.6	10256.3	747.831	32.2261		Sample point4-2	99152.3	13635.7	577.457	2276.9	254.049	8891.56	5058.73		Sample point4-2	72565.6	9972.94	551.606	1291.96	303.982	6009.42	3325.47	133.018	5.20639		Sample point4-2	478861	57835	3960.91	9210.4	816.32	30715.8	17068.7	636.424	37.7051
Sample point4-3	345287	41949	3333.46	10714.1	1158.36	21341.3	11340.2				Sample point4-3	181204	24905.5	1045.4	5018.95	544.288	15607.2	10411.3		Sample point4-3	67446.6	9226.51	478.153	1233.56	252.73	5302.37	2858.71	0	0		Sample point4-3	567227	68537.2	4693.75	11104.2	937.149	37213.4	20716.7	739.648	41.8186
Sample point4-4	601309	73497.2	6980.12	11568.7	1868.9	41785.8	21640.5	813.845	124.337		Sample point4-4	207876	43925.6	1284.81	4275.01	650.26	18097.4	10060.8		Sample point4-4	116313	15950.9	793.337	2073.72	231.468	9267.47	5434.66	0	0		Sample point4-4	558617	67635.3	4362.18	14762.3	1066.71	29568.1	18315.8	714.408	41.1835
Sample point4-5	465029	56796.1	5557.67	8242.02	1437.3	32223.6	17369.8	611.898	104.314		Sample point4-5	157343	21602.4	907.548	3219.66	358.987	14005.8	7762.91		Sample point4-5	57231.2	7862.16	390.696	1176.8	90.1655	4618.62	2641.71	0	0		Sample point4-5	607527	73424.2	5022.36	9434.45	1634.37	37841.7	22053.9	613.088	48.5139
Sample point5-1	632643	77329.7	7851.57	15074.6	1858.95	41723.4	24023.3	991	156.182		Sample point5-1	233646	31512.1	2030.44	4484.49	866.631	19381.4	11359		Sample point5-1	175953	24320.7	831.834	3039.31	546.661	15017.2	7836.2	269.726	8.39426		Sample point5-1	196818	23632.1	1446.68	5512.89	283.56	14083.6	10601.1	520.748	17.7696
Sample point5-2	545161	66934.5	5752.92	18818.3	1551.34	33114.5	18470.8	840.434	94.9759		Sample point5-2	165310	22396.7	1264.98	3960.79	557.618	14903.1	8109.85		Sample point5-2	108277	15000.4	625.217	1957.87	467.806	8994.42	5224.02	181.444	5.14866		Sample point5-2	240248	29098.3	1876.66	6548.82	582.887	13553.3	9286	957.816	19.9394
Sample point5-3	542157	66269	6468.95	7135.7	1747.72	38605	19407.5	560.505	106.666		Sample point5-3	149566	20317.3	894.13	3607.05	501.351	12864.4	7273.67		Sample point5-3	90659.2	12511	475.449	1377.8	274.003	7434.18	3939.3	159.752	5.11727		Sample point5-3	169030	20376.1	932.021	4948.97	172.232	12327.4	8591.47	678.4	11.2996
Sample point5-4	340597	41445.1	3985.65	9859.82	1218.42	21561.3	13792.6	678.612	68.288		Sample point5-4	140078	18947.8	808.251	2301.79	596.151	12066.9	7085.23		Sample point5-4	128472	17769.8	742.268	2420.24	402.212	10454.3	5759.58	305.506	10.7295		Sample point5-4	178912	21560.6	905.409	4330.17	191.795	14070.2	9818.74	370.26	20.5775
Sample point5-5	405018	49335.6	4837.01	11995.5	1041.58	24582.9	15262.1	766.476	80.7084		Sample point5-5	101993	0	802.65	1864.86	348.319	8917.28	5625.91		Sample point5-5	284630	39296.1	1791.75	8813.2	919.356	21788.8	13820.7	0	0		Sample point5-5	587545	71386.1	4050.63	20274.3	744.933	39013.7	27622.4	1259.93	70.0697
Sample point6-1	504898	61693.8	5800.46	16257	1291.96	28554	16088.1	822.64	93.6544		Sample point6-1	391709	52946.3	2045.93	5083.15	1840.79	35760.6	17792.7		Sample point6-1	470658	65553.7	3702.42	9181.88	2003.6	35606.1	20914.8	855.98	45.2928		Sample point6-1	415723	50265.6	3057.6	8976.52	1066.99	23589.6	16403.2	620.228	41.0706
Sample point6-2	652270	79901.4	6595.07	30484.3	1626.65	35686.5	23521.3	1414.45	109.558		Sample point6-2	404282	54610.9	2237.74	4112.55	1684.46	39650.7	23208.2		Sample point6-2	542097	75375.5	4262.79	6375.16	2238.78	43678.3	24588.8	757.688	48.8305		Sample point6-2	165844	20026.4	837.563	7157.96	223.26	11563.3	8416.85	380.64	13.4784
Sample point6-3	402238	49019.3	5172.14	11729.6	1421.33	20573.4	12371.8	776.16	91.224		Sample point6-3	634609	85479.7	3631.48	6012.78	2817.31	60174.8	30326.4		Sample point6-3	776991	108350	5709.88	9864.98	2991.95	66147.1	40238.8	1034.9	80.7893		Sample point6-3	260257	31541.4	1553.92	12023.6	300.783	14219.5	9216.86	0	0
Sample point6-4	664620	81748	9598.2	14018.5	1675.77	44351.1	22664.7	874.44	110.762		Sample point6-4	671807	90264	4458.88	6149.71	3141.55	62507.5	30960.4		Sample point6-4	564287	78553.8	5182.41	10593.8	2401.63	35943.6	21026.5	1042.32	65.9328		Sample point6-4	74016.2	8877.93	612.458	1507.67	136.899	4344.36	2914.98	0	0
Sample point6-5	583053	71667.1	9358.16	9357.61	1963.86	34002	16905.5	759.616	89.8392		Sample point6-5	290381	39351.4	1489.62	3299.14	1331.84	26007.9	13136.2		Sample point6-5	309278	43121.8	2351.44	4771.89	923.671	23522.5	12578.6	451.86	23.8777		Sample point6-5	224861	27153.1	1238.77	9535.34	348.401	11330.3	7300	0	0
Sample point7-1	1.09114e+06	134290	12308.2	38323.6	2689.77	66289	37935.6	1777.88	153.171		Sample point7-1	399340	54840	3370.39	5833.3	2480.88	35883.3	19577.6		Sample point7-1	507054	70097.9	4791.43	7092.58	2299.58	33858	19742.6	798.6	26.2086		Sample point7-1	169403	20344.1	1400.67	6767.25	286.457	8146.75	5650.56	365.328	16.2274
Sample point7-2	566589	69675.8	7415.77	11725.8	1799.29	37253.3	19928.5	647.484	88.035		Sample point7-2	274900	37937.9	2298.73	3323.03	1288.57	23059.9	13854.4		Sample point7-2	414949	57570.6	3698.78	9056.06	2000.34	19809.7	11838.9	653.532	30.0625		Sample point7-2	105332	12665	1209.96	3770.51	341.356	5943.27	4139.3	0	0
Sample point7-3	533716	65485.8	7717.26	10527.8	1590.24	30435	15484	620.572	84.2587		Sample point7-3	428169	58842.6	3562.53	5718.84	2494.68	36456.2	21027.1		Sample point7-3	310532	43101.5	2282.61	4651.39	1458.56	23117.3	12592.2	475.808	16.8534		Sample point7-3	85835.5	10273.8	866.902	2421.9	176.467	5684.43	3298.18	0	0
Sample point7-4	1.45401e+06	178823	18067.2	34972.3	4758.44	94237.6	55033.4	2441.48	373.51		Sample point7-4	789580	108509	5562.46	6907.52	3405.27	65999.6	37760.4		Sample point7-4	562369	77946.7	5608.8	9390.48	2751.63	31827.1	19149.5	901.734	34.2176		Sample point7-4	114862	13769.4	948.848	2840.65	267.139	7198.54	4258.86	0	0
Sample point7-5	1.00686e+06	123613	15261.9	16311.9	3550.4	66595.8	40656.2	1437.95	253.533		Sample point7-5	350213	48135.5	2339.07	4314.17	2122.39	27471	14480.1		Sample point7-5	289783	40158.7	2129.85	4261.23	1562.64	19360.9	10727.7	402.887	17.0117		Sample point7-5	26169.7	3127.78	288.284	686.414	68.563	1686.79	1081.61	0	0
Sample point8-1	1.13967e+06	140406	12307.9	38682.7	2996.52	75873.9	48024.4	2085.52	192.839		Sample point8-1	436644	60270.7	3462.87	4784.74	1461.3	39612.5	21040.7		Sample point8-1	283372	39493	1414.18	4521.31	736.984	25439	13513.1	338.198	19.082		Sample point8-1	0	20775.4	785.791	5178.58	0	11600.6	6913.68	274.432	13.8931
Sample point8-2	1.00828e+06	123205	14583.6	13309.6	3632.41	69100.5	41871.8	1389.52	228.639		Sample point8-2	311098	43058.2	2001.36	3760.83	1444.28	30047.5	14533		Sample point8-2	251481	35150.8	1582.92	4202.62	963.004	19760.7	10312.5	389.016	21.0357		Sample point8-2	285617	34807.4	1707.09	15131.8	1324.34	8481.68	5485.86	1070.42	34.2606
Sample point8-3	1.06265e+06	130275	13415.8	23988.2	3331.38	72872.7	34928.8	1797.66	185.092		Sample point8-3	538340	74375.7	4061.79	9165.02	2509.32	47208.5	25020.7		Sample point8-3	343540	47957	1714.42	5962.41	1764.36	27424.1	14311.7	496.92	37.7364		Sample point8-3	307226	37485.1	988.644	9595.03	1263.33	24196.2	15033.1	924.48	23.4972
Sample point8-4	685038	83966.1	7854.76	18599.6	1636.2	41943.5	21604.7	1090.42	112.477		Sample point8-4	393111	54155.9	3977.63	6076.69	1547.38	33829.8	17605.5		Sample point8-4	142890	19882.9	861.489	2126.84	665.964	11891.6	6318.07	203.412	8.88138		Sample point8-4	215019	26129.8	592.625	2864.53	884.111	19343.6	11888.1	0	0
Sample point8-5	685247	83645.3	9751.27	12254	2023.13	37591.4	18972.7	1064.66	136.517		Sample point8-5	367877	50650.1	2822	6040.84	1518.6	33318.8	16920		Sample point8-5	0	0	0	0	0	0	0	0	0		Sample point8-5	105923	12820.4	243.458	2582.07	508.471	8662.55	5484.46	0	0
Sample point9-1	629882	76943.8	7817.11	12674.2	1952.13	36985.6	19195.9	884.038	108.137		Sample point9-1	212947	29401.6	1669.94	2429.11	1099.33	17657.9	9378.85		Sample point9-1	515407	71413.1	2975.08	20106.5	2029.73	38169	25072.4	1520.77	37.4288		Sample point9-1	227391	27399.7	2190.25	6662.17	1725.72	12678.2	7111.22	489.856	55.2512
Sample point9-2	601441	73391.1	6898.18	9981.32	1739.98	37449.5	19030.5	776.373	102.511		Sample point9-2	266096	36890.5	1530.77	4244.62	1025.43	22684.7	12060.2		Sample point9-2	151833	20856	956.701	2902.52	716.372	11993.7	6558.58	323.986	7.02331		Sample point9-2	347362	42040.6	2711.56	12891.1	2249.53	17107.9	11077.2	909.568	69.1968
Sample point9-3	679271	83002.5	7641.66	18024.8	1745.66	45583.1	26795	1115.28	122.596		Sample point9-3	269445	37314.2	1806.65	5084.77	876.175	24425.3	13260.8		Sample point9-3	105898	14544.7	528.544	1928.84	463.98	7137.89	3821.23	0	0		Sample point9-3	334664	40461.4	3532.3	15838.7	2175	15789	8575.79	1119.26	83.84
Sample point9-4	1.25415e+06	153827	12723.6	42222.6	3274.06	82411.8	53594.6	2153.64	231.084		Sample point9-4	270669	37506.2	1612.51	3273.4	1130.83	24817.2	13212.3		Sample point9-4	80577	11058	402.123	1429.56	406.479	6639.94	3616.49	0	0		Sample point9-4	325726	39380.3	3291.08	12902.2	2210.92	15656.3	8373.17	995.52	79.56
Sample point9-5	611429	74560.5	5758.26	17572.6	1760.03	40997.5	26379.3	1003.98	127.222		Sample point9-5	218723	30199.8	1315.66	2397.61	1054.64	18683.4	10290.8		Sample point9-5	180045	24788.6	1040.4	5216.44	398.537	13072.8	7241.69	0	0		Sample point9-5	513063	62228	4479.8	21466.5	3110.84	26938.1	15336.6	1806.27	113.776
Sample point10-1	405688	49430.7	4192.47	8669.04	1542.18	26287.6	15563.2	589.744	90.4952		Sample point10-1	145918	19823.5	1070.09	3824.35	380.32	12407.1	7289.5		Sample point10-1	249276	34293.9	1831.92	4367.23	1516.95	16280.6	9439.05	378.293	21.8767		Sample point10-1	683058	83004.5	4076.86	29878.5	3961.7	21420.6	16053.3	2465.28	66.4256
Sample point10-2	1.25535e+06	153836	11543.9	33158.3	3376.48	88697.1	49477.6	1715.22	207.715		Sample point10-2	123560	16944.6	713.353	5403.61	563.152	10163.3	5397.93		Sample point10-2	141391	19415.2	853.587	2818.53	542.225	10955.9	5578.56	230.873	8.93113		Sample point10-2	518694	62976.3	3570.59	18046.9	2886	34242	22671.6	1345.5	79.3
Sample point10-3	648200	78998.1	6553.12	15353.6	2098.3	45591.4	30283.5	983.004	146.232		Sample point10-3	128518	17537.2	633.91	3242.63	356.83	11762	6036.65		Sample point10-3	110523	15225.3	637.515	2701.39	380.305	8898.89	4675.7	0	0		Sample point10-3	907649	110705	5628.66	40028.3	4458.05	52892.2	35947.8	2912.26	158.126
Sample point10-4	1.0761e+06	130268	10381.2	19446.8	3202.44	63410.3	29683.8	940.114	138.926		Sample point10-4	156563	21344.1	961.309	5170.77	492.8	13192.1	7983.03		Sample point10-4	141039	19342.4	1036.07	2893.55	523.154	11644.6	5781.84	0	0		Sample point10-4	321398	38985.7	1919.94	10959.2	1728.01	14424.1	8892.96	725.04	32.9893
Sample point10-5	1.29034e+06	155812	12140.9	15196.2	4639.78	89133.5	46437.7	931.507	194.064		Sample point10-5	128813	17575.2	601.977	2854.71	423.551	12166.3	6179.58		Sample point10-5	56050.2	7676.37	323.396	1065.14	234.675	4480.19	2312.25	0	0		Sample point10-5	577158	70367.9	4507.78	20885.1	3275.11	29435.6	18659	1713.98	80.2752
Sample point11-1	2.12769e+06	257756	20020.7	19735.7	6971.49	155505	75394.3	1146.72	317.349		Sample point11-1	341777	46190.5	4028.97	5219.1	975.458	25804.2	16311.4		Sample point11-1	217586	29986.4	1599.05	4873.83	775.271	17339.5	10124.4	370.852	13.494		Sample point11-1	171573	20745.5	946.846	8195.9	124.974	10326.1	5947.27	423.944	11.836
Sample point11-2	1.269e+06	153855	11397.8	16599	3500.76	83884.6	41470.6	927.39	148.255		Sample point11-2	445920	60258.8	5015.92	7623.98	1548.96	29682.5	20670.6		Sample point11-2	124246	17157.8	781.745	2646.7	469.369	10085	5887.15	172.621	5.8015		Sample point11-2	101118	12136.5	697.375	2953.4	154.489	7605.89	4828.94	0	0
Sample point11-3	1.03904e+06	126098	9547.36	17603.7	2670.17	67279.3	31939.3	941.693	140.668		Sample point11-3	754567	101118	10123.1	11407.7	2607.58	46294.3	28829.7		Sample point11-3	119094	16443.7	624.761	2373.44	427.067	10025.9	5416.66	196.19	6.97754		Sample point11-3	133621	16057	614.02	3793.66	141.545	10725.7	6390.51	0	0
Sample point11-4	849924	104106	9360.96	30474.8	2503.53	51615.2	34330.5	1576.5	141.672		Sample point11-4	184417	25074.9	1468.49	3484.65	662.674	15392.7	7845.08		Sample point11-4	143874	19858	906.357	2821.2	518.202	12139.9	6879.56	0	0		Sample point11-4	255141	31032	1055.12	11716.1	431.764	12261.4	6788.13	0	0
Sample point11-5	715505	87522	7222.37	25591.4	2097.94	43611.6	29154.3	1309.33	114.79		Sample point11-5	344500	46599.1	3235.28	5138.02	1241.09	28894.4	15349.7		Sample point11-5	199351	27516.7	1045.61	4614.84	913.826	16666.1	9045.82	0	0		Sample point11-5	222278	26784	1124.45	7966.82	199.784	15446	9784.8	0	0
Sample point12-1	889262	109228	7766.16	38027.1	2124.4	49175.3	26761.2	1415.8	105.906		Sample point12-1	161017	21332	911.622	4007.93	464.246	15139.7	9955.63		Sample point12-1	28806.4	3986.29	105.863	230.521	59.7292	2891.94	1635.08	12.3427	1.5769		Sample point12-1	656981	79011.5	3320.69	35217.7	794.134	23185.8	17030.9	2084.72	49.028
Sample point12-2	620981	75889.2	6133.71	15949	1524.24	38495.8	20861.4	871.808	76.361		Sample point12-2	152826	21104.4	689.649	3692.79	333.578	13909.6	7809.52		Sample point12-2	107486	14927.6	394.724	1208.88	178.316	10441.7	5996.56	75.3256	4.37474		Sample point12-2	1.65211e+06	199979	7970.54	106976	2690.35	40363.9	30475.7	6174.56	123.491
Sample point12-3	550359	67047.5	7320.77	8043.13	1802.69	31615	16409.2	664.774	108.957		Sample point12-3	142015	19605.9	857.138	2819.53	511.897	12495	7352.55		Sample point12-3	120938	16792.1	476.693	1983.34	344.149	11562.9	6838.76	129.267	7.52035		Sample point12-3	297899	35634.9	1780.05	10744.8	385.438	14363	8258.79	0	0
Sample point12-4	526653	64249.3	6052.2	10609.9	1668.92	34896.9	18587.9	616.44	89.76		Sample point12-4	129967	17910.9	776.21	2759.24	462.244	11436.1	6597.61		Sample point12-4	82726	11486.9	217.092	622.411	159.552	8585.99	4964.64	30.707	2.33563		Sample point12-4	1.31356e+06	159148	6634.47	82590.3	1078.32	47526.5	36802.7	0	0
Sample point12-5	654304	79594.7	7209.97	11584.8	2081.6	38862.6	22180.5	852.8	110.7		Sample point12-5	126583	17465	656.682	3270.79	416.573	11168.9	6287.11		Sample point12-5	143644	20027.1	528.412	1541	484.43	13856	8009.74	98.9898	8.37606		Sample point12-5	1.31611e+06	158149	6650.01	67961.3	1071.27	52746.2	37021.7	0	0
Sample point13-1	947176	115483	10003.7	19623.9	2435.53	59946	34283.6	1448.38	153.149		Sample point13-1	200883	27878.6	1473.06	5940.44	564.935	17970.6	9800.13		Sample point13-1	38848.1	0	356.44	0	107.594	2998.87	1575.08	0	0		Sample point13-1	194642	23542.7	1520.27	4659.82	585.398	12151.6	8809	339.16	27.084
Sample point13-2	879068	107061	9887.77	15171.6	3108.99	55194.9	33711.2	1081.77	154.224		Sample point13-2	185387	25638.2	1962	3365.71	730.238	16473.3	9072.69		Sample point13-2	75765.9	10266	676.438	2297.65	368.621	5988.97	3677.52	0	0		Sample point13-2	366059	44491.8	3365.76	8125.4	1282.6	16880	12391.7	536.796	62.8556
Sample point13-3	1.28496e+06	156235	17303.5	26330.2	4351.97	79727.6	52106.6	1835.4	254.38		Sample point13-3	169875	23475.3	1692.12	4401.31	581.497	14576.3	8935.04		Sample point13-3	34471.5	0	289.452	0	157.607	2778.8	1442.99	0	0		Sample point13-3	235780	28710.8	1950.11	8870.84	511.598	13618.6	9176.4	372.456	35.472
Sample point13-4	1.36819e+06	166507	16065.5	32833.8	3287.9	82997.2	44128.8	1770.02	203.99		Sample point13-4	138164	19093.2	1535.95	3622	386.209	12215.3	6917.11		Sample point13-4	44112.7	0	439.823	0	191.764	3251.7	1790.36	0	0		Sample point13-4	598928	72958.7	5224.12	15296.1	1577.86	32616	24762.1	930.992	75.08
Sample point13-5	1.26433e+06	154800	16842.6	14432.4	5160.29	71501.8	42068.3	1124.64	248.688		Sample point13-5	187723	25982.5	1257.63	7284.21	642.476	16669.3	9602.28		Sample point13-5	29414.6	0	277.649	0	116.045	2364.27	1237.64	0	0		Sample point13-5	379717	46197.9	2965.77	10396.6	1177.25	19473	14065.1	0	0
Sample point14-1	639963	78888.3	9107.55	14219.7	3149.72	41297.4	25987.2	825.648	182.765		Sample point14-1	82983.5	11363.4	605.462	1290.66	398.724	7651.07	3778.09		Sample point14-1	319334	44236.7	2179.32	5268.6	1084.08	25901.7	14323.1	414.404	19.7597		Sample point14-1	482645	58430.3	3550.38	16605	762.184	26199.2	14280.8	1095.41	57.1309
Sample point14-2	1.38112e+06	170588	15206.2	50593.3	4780.16	82760.1	49045.2	4309.69	353.083		Sample point14-2	121047	16635.9	844.946	2218.87	514.491	9013.6	4515.67		Sample point14-2	86845.5	12052.8	455.934	1366.72	332.285	6910.16	3925.67	123.529	4.65256		Sample point14-2	372922	45039.3	2744.25	11317	665.163	24176.8	13884.2	911.82	47.2276
Sample point14-3	717830	88607.4	10204.2	21342.6	3217.58	44146.3	27267	1798.4	232.893		Sample point14-3	103954	14276.6	637.564	3149.49	443.787	7696.99	4089.53		Sample point14-3	105858	14649.4	555.993	1531.99	377.603	9051.24	5128.87	149.669	7.08159		Sample point14-3	415982	50289.2	3056.28	14015.6	702.995	20904.2	12038.4	839.776	54.768
Sample point14-4	591145	72722.5	7860.06	11187.9	3416.66	31692.3	17918.3	1014.35	238.409		Sample point14-4	146012	19997.9	1070.52	3473.64	652.976	11626.6	6672.61		Sample point14-4	318667	44134.2	1673.32	4895.87	825.024	26244.8	14285.7	411.817	16.984		Sample point14-4	384094	46135.3	2821.9	11224.4	727.923	21082.6	11737.7	794.64	60.6816
Sample point14-5	537150	66046.5	7635	10773.9	2740.03	35129.4	20903.5	975.56	175.601		Sample point14-5	111536	15292.1	737.031	2694.84	540.287	8505.75	4679.02		Sample point14-5	171712	23924.5	631.377	1987.76	634.504	16308	9397.92	173.676	9.225		Sample point14-5	460180	54904.8	4229.71	6662.84	1449.18	30086.9	16185.8	524.311	71.5232
Sample point15-1	343481	41898	4451.64	7371.8	1089.84	21857.8	11333.7	740.288	144.184		Sample point15-1	306978	42714.2	2274.72	7889.53	1438.8	21929.2	12441.1		Sample point15-1	55543.2	7644.72	393.493	1040.86	172.088	3999.35	2271.98	120.931	3.96209		Sample point15-1	72730.8	8715.11	401.426	1725.31	171.822	5458.66	3316.96	0	0
Sample point15-2	240659	29305.6	2983.35	8005.01	628.269	14403.9	7579.13	443.352	92.8928		Sample point15-2	280953	39101.1	1821.87	6560.79	906.48	22299.7	13251.5		Sample point15-2	368188	51101.3	2126.09	13557.7	1501.1	23259.3	14412	1096.91	29.163		Sample point15-2	31587.9	3824.1	297.768	1384.59	61.8815	1976.73	1202.24	0	0
Sample point15-3	401469	49058.6	4052.52	9026.15	1146.22	24708.3	15316.1	835.312	146.934		Sample point15-3	401113	55695.8	2598.52	10015	1130.57	33990.3	19658.6		Sample point15-3	117442	16191.7	832.029	1910.22	633.637	8967.96	5185	215.245	7.76899		Sample point15-3	90922.9	10863.4	627.228	2756.29	213.43	5947.73	3503.43	97.014	6.4524
Sample point15-4	228835	27842.8	2520.72	6706.31	655.374	15591.4	7086.12				Sample point15-4	436104	60615.8	2187.27	13383.5	979.301	34903.2	21264.9		Sample point15-4	122914	16971.8	645.861	2345.62	409.197	9967.39	5779.17	0	0		Sample point15-4	24571.2	2925.34	248.345	597.588	57.3732	1776.07	1052.84	0	0
Sample point15-5	164149	20024.7		5027.46		9141.67	4706.93				Sample point15-5	386501	53712.5	1739.19	7861.81	884.652	34690.9	20808.6		Sample point15-5	150466	20745	1026.26	3273.53	685.618	10735.9	6583.02	0	0		Sample point15-5	155033	18536.9	997.884	3690.43	311.512	10322.1	5658.06	0	0
Sample point16-1	376650	45960.3	4578.78	7147.7	1160.66	23699.6	13301.3	580.56	135.464		Sample point16-1	143438	19919.9	1113.07	2969.17	465.258	11578.4	6842.55		Sample point16-1	465128	63876.2	1342.86	5140.37	1540.19	42826.6	24639	629.119	18.9269		Sample point16-1	458283	55468.3	2315.5	25007.5	495.311	23392.7	17045.4	1339.28	33.6258
Sample point16-2	494458	60431.9	5672.66	9100.06	1827.95	28363.2	16524	743.52	127.638		Sample point16-2	84045.2	11626.4	476.576	1133.09	176.049	8393.81	4654.95		Sample point16-2	448560	61528.8	1649.13	4741.09	900.28	41988.1	24650.8	719.936	21.9838		Sample point16-2	333951	39897.8	2148.9	9708.8	423.476	24743.3	16272.3	741.276	23.6622
Sample point16-3	394906	48236.7	5438.25	7990.69	1291.84	18877.4	10608.2	573.968	130.627		Sample point16-3	96921.3	13350.1	711.627	1685.5	206.324	8782.09	4590.09		Sample point16-3	102200	13983.2	295.074	1045.63	308.168	9395.27	5313.27	114.955	2.84094		Sample point16-3	544464	65354	3253.26	11448.1	802.535	35881.4	20179.2	792.048	37.1443
Sample point16-4	403523	49292.5	5005.26	8080.33	1559.66	22582.8	12048.9	535.936	98.592		Sample point16-4	89377.7	12299.8	646.622	1403.34	226.643	8350.81	4684.95		Sample point16-4	157443	21583.3	412.998	1673.15	308.743	14501	8156.59	232.409	3.79075		Sample point16-4	473589	56383.1	1961.7	8458.9	702.587	32081.6	17003.5	538.758	21.5028
Sample point16-5	655122	80088.5	8119.13	9268.91	2754.76	41941.1	24532.5	796.176	155.952		Sample point16-5	163342	22410.5	1077.9	2136.47	618.776	13819.3	7891.24		Sample point16-5	222514	30623.8	759.571	2199.35	597.374	19826.7	11412.8	304.811	6.72752		Sample point16-5	362656	43012.8	2166.93	6791.07	526.478	23794.1	13309.6	472.992	20.2386
Sample point17-1	370736	45000.6	6397.49	8663.77	1170.83	14640.9	9339.39	868.428	100.31		Sample point17-1	97177.6	13440.7	622.416	3115.39	147.547	8057.38	5193.68		Sample point17-1	1.0042e+06	139062	5799.66	14787.3	3121.19	86127.7	44416.2	1769.43	44.5954		Sample point17-1
Sample point17-2	595243	72660.3	6286.01	20716.8	1938.65	24763.3	14624.8	1201.06	134.28		Sample point17-2	32932.6	0	273.326	0	73.1703	2958.04	1663.9		Sample point17-2	662366	91605	4341.02	6653.73	2609.18	60558.6	33090.1	790.25	18.4044		Sample point17-2
Sample point17-3	384514	46914.9	3884.89	12684.6	845.354	22927.2	12247.3	771.2	70.372		Sample point17-3	142409	19659.7	1372.47	3466.07	614.082	12200.3	7489.57		Sample point17-3	797221	110565	5020.43	9214.93	2669.82	64218	33925.8	1073.44	40.5396		Sample point17-3
Sample point17-4	608244	74440.5	6284.55	28728	1526.36	37551.8	27066.8	1501.93	115.885		Sample point17-4	193023	26743.2	1091.61	4206.28	686.069	17504.6	9434.88		Sample point17-4	838793	116071	3959.2	10847.8	2527.21	66294.7	34571.8	1406.01	30.6439		Sample point17-4
Sample point17-5	343157	41810.5	4885.54	11381.6	859.559	20928.3	12080.7				Sample point17-5	94971.5	13176.1	568.005	2798.55	297.46	8369.34	4246.57		Sample point17-5	501622	69257.2	2893.14	5951.73	2040.64	40734.9	21421.3	754.404	21.0515		Sample point17-5
Sample point18-1	898751	109209	11155.4	15565.9	2034.68	42709.1	27218.5	815.514	247.808		Sample point18-1	139734	19338.2	820.319	3102.93	394.343	11074.1	5919.51		Sample point18-1	220755	30558.3	1273.95	4573.61	1199.03	19516.9	11196.8	328.765	9.92617		Sample point18-1
Sample point18-2	562240	68521	5422.43	16438.6	1285.53	26796	14092.5	674.494	100.082		Sample point18-2	122117	16913.7	846.001	3227.77	344.762	10156.4	5691.69		Sample point18-2	369435	51190.3	2325.83	6946	1865.22	27988.6	17111.1	550.202	17.8286		Sample point18-2
Sample point18-3	468799	56938.7	5272.09	17631.6	1041.76	16199.4	8696.06	1016.55	92.8408		Sample point18-3	129116	17856.3	853.404	2015.83	382.332	9244.95	5003.6		Sample point18-3	530462	73359.1	3339.98	9518.13	2319.34	38605.9	23116.9	812.9	29.1732		Sample point18-3
Sample point18-4	395462	47891.6	4718.89	8188.2	1134.81	20976.7	11239.1	376.656	93.6684		Sample point18-4	118483	0	901.674	2481.03	312.384	9464.7	5327.62		Sample point18-4	335560	46527.7	1935.7	5906.87	1822.91	26453.5	16646.5	504.546	16.3857		Sample point18-4
Sample point18-5	494657	60140.1	5451.44	16570.5	1202.59	24227.7	14072.4	787.4	91.76		Sample point18-5	264376	36563	2211.64	3975.66	642.641	24541.9	14432.1		Sample point18-5	522512	72532.2	3290.47	10189.1	3020.8	39321.3	22258.4	728.708	17.9558		Sample point18-5
Sample point19-1	601162	73657.1	6764.18	20922.8	879.689	29546.6	16669.3	1461.98	125.851		Sample point19-1	613523	85038.5	4080.28	7305.7	2450.82	54296.3	30173.2		Sample point19-1	241665	33198.4	1394.06	3415.07	729.294	19211.5	9635.44	301.886	13.2248		Sample point19-1
Sample point19-2	588477	71596.8	6758.39	10529.9	1275	29549.7	16316.3	726.536	151.946		Sample point19-2	544754	75772.3	3237.63	6379.06	1733.75	47224	25983		Sample point19-2	170022	23429.6	1248.82	1890.3	758.769	14093	7137.45	181.88	8.08354		Sample point19-2
Sample point19-3	585723	71286.6	7532.45	12018.4	1609.12	29240.1	14818	807.4	150.47		Sample point19-3	795215	109535	6910.67	11191.2	3375.98	55343.2	29036.5		Sample point19-3	249174	34447.1	1570.04	4728.46	1188.5	19582	10433.1	350.417	11.8828		Sample point19-3
Sample point19-4	534041	65198.3	7600.22	13547	1292.34	26128.5	13099.4	809.732	157.262		Sample point19-4	630381	87170.2	4325.69	6600.47	2109.59	60333.8	33616.9		Sample point19-4	44879.9	6183.75	258.943	557.678	191.341	3830.53	1966.01	51.8097	1.32417		Sample point19-4
Sample point19-5	721733	88519.6	6471.67	26894.3	1553.46	31417.1	17712.5	1827.7	141.149		Sample point19-5	672252	92831	6215.77	10232.7	2244.16	56052.6	31567.9		Sample point19-5	552449	75795.5	3625.83	8178.12	2725.76	39489.6	20645.1	0	0		Sample point19-5
Sample point20-1	813545	99023.4	10662.9	25094.5	2024.48	37788.3	22998.3	1294.79	170.26		Sample point20-1									Sample point20-1											Sample point20-1
Sample point20-2	995184	121054	12337	32297.7	2545.04	33976.1	24923	1646.3	202.046		Sample point20-2									Sample point20-2											Sample point20-2
Sample point20-3	879755	107472	9299.94	49754.2	1742.04	30246.5	24663.5	2238.68	141.158		Sample point20-3									Sample point20-3											Sample point20-3
Sample point20-4	722407	87647.5	8964.74	29086.8	2552.36	16261.1	13023	1502.63	158.41		Sample point20-4									Sample point20-4											Sample point20-4
Sample point20-5	740142	90212.4	10191	36114.7	1283.32	23175.4	17968.2	1688.23	109.457		Sample point20-5									Sample point20-5											Sample point20-5
Sample point21-1	309882	37646.6	3413.7	10371	774.747	14579.8	7474.7				Sample point21-1									Sample point21-1											Sample point21-1
Sample point21-2	366112	44442.5	4375.48	9446.9	1135.22	20675.3	11462.9	825.84	49.5504		Sample point21-2									Sample point21-2											Sample point21-2
Sample point21-3	472095	57405.2	5635.21	9562.65	1535.13	29239.3	15699				Sample point21-3									Sample point21-3											Sample point21-3
Sample point21-4	431052	52418.8	3820.76	17378.2	889.273	17649.9	9744.31	734.944	64.3076		Sample point21-4									Sample point21-4											Sample point21-4
Sample point21-5	293663	35507.3	3771.96	7700.67	828.932	14136.3	7816.84				Sample point21-5									Sample point21-5											Sample point21-5
Meadow grassland	Metabolism energy output(MJ/kg)	Dry matter output(kg/km2)	Crude protein output(kg/km2)	Ash output(kg/km2)	EE output(kg/km2)	NDF output(kg/km2)	ADF output(kg/km2)	Ca output(kg/km2)	P output(kg/km2)		Meadow grassland	Metabolism energy output(MJ/kg)	Dry matter output(kg/km2)	Crude protein output(kg/km2)	Ash output(kg/km2)	EE output(kg/km2)	NDF output(kg/km2)	ADF output(kg/km2)		Meadow grassland	Metabolism energy output(MJ/kg)	Dry matter output(kg/km2)	Crude protein output(kg/km2)	Ash output(kg/km2)	EE output(kg/km2)	NDF output(kg/km2)	ADF output(kg/km2)	Ca output(kg/km2)	P output(kg/km2)		Meadow grassland	Metabolism energy output(MJ/kg)	Dry matter output(kg/km2)	Crude protein output(kg/km2)	Ash output(kg/km2)	EE output(kg/km2)	NDF output(kg/km2)	ADF output(kg/km2)	Ca output(kg/km2)	P output(kg/km2)
Sample point22-1	1.3641e+06	165345	27283.7	20917.5	6133.77	76534.4	43032.3	1917.36	327.656		Sample point22-1	371241	50142.3	4369.96	5797.19	1436.66	29043.7	15714.2		Sample point22-1	120968	16855.6	761.795	2721.19	396.039	7105.55	3719.99	176.746	7.69363		Sample point22-1	185025	22125.4	1444.35	4881.91	285.226	10172.5	5859.31	280.72	19.9056
Sample point22-2	1.23654e+06	149715	26810.2	17559.4	5915.97	73249.7	42650.2	1642.43	385.266		Sample point22-2	338842	45868.9	3068.85	6315.39	1265.02	31448.9	16139.2		Sample point22-2	62222.7	8654.2	457.101	962.831	217.672	4831	2561.31	79.495	3.99258		Sample point22-2	342322	40828.5	2985.21	7940.35	540.015	19140	10838.5	519.332	37.2975
Sample point22-3	1.2887e+06	156329	22183.7	29229.1	5463.64	77120.6	46713.9	2447.63	313.363		Sample point22-3	389742	52627.9	5220.34	8290.76	1281.3	28047.1	17937.1		Sample point22-3	226776	31452.8	2555.38	4298.98	908.907	16641.1	9258.86	383.122	20.7471		Sample point22-3	298344	35406.4	2535.86	5851.65	797.649	16724	9376.11	328.372	33.5104
Sample point22-4	926408	111873	22242.1	11852.5	4175.83	52413	30938.4	1246.83	362.677		Sample point22-4	210116	28524.4	2076.43	3949.32	851.715	16529.3	9131.64		Sample point22-4	153871	21302.5	1291.42	2823.97	400.849	11846.3	6474.58	240.236	11.9016		Sample point22-4	561374	68194.9	3870.31	23365	617.353	24330.2	14189.7	844.8	47.168
Sample point22-5	1.05458e+06	127313	21555.7	14991.1	4726.91	63193.6	35739.7	1337.58	330.35		Sample point22-5	237968	32233.2	2362.02	3973.09	926.77				Sample point22-5	311258	43177.6	2692.69	5261.13	931.97	23429.1	12594.4	472.548	25.7672		Sample point22-5	275627	33185.1	2535.32	9596.4	268.74	14981.9	8185.01	390.528	28.1318
Sample point23-1	1.00274e+06	121597	14030.8	14265.9	5067.14	63226.5	36757.9	1281.12	241.152		Sample point23-1	494691	79688.4	3909.88	10568.8	2369.91	40348.5	24337.3		Sample point23-1	146481	20136.1	692.302	2836.02	354.191	10591.6	5522.16	230.868	8.33224		Sample point23-1	440153	53312.9	3033.46	20411	395.145	28450.3	20769.6	1236.48	49.4592
Sample point23-2	1.29638e+06	157845	17297.8	20227.5	5998.04	79306.2	51642	1737.68	365.4		Sample point23-2	618386	85554.9	4625.37	15862.3	2833.77	48025.8	28894.5		Sample point23-2	125136	17236	657.599	2049.87	341.381	9948.98	5297.37	188.244	6.83057		Sample point23-2	384027	46285.3	2820.77	14632.7	315.951	26418	19698.6	549.024	53.9392
Sample point23-3	811051	98291.1	11966	24854.1	3695.36	51902.8	30116.4	1914.82	143.54		Sample point23-3	399723	55552.3	3416.16	8852.2	1663.33	31803.9	19860.5		Sample point23-3	302335	41718.2	1905.66	5647.44	810.356	24342.1	15650.6	519.744	24.428		Sample point23-3	662188	80660.3	5475.61	12732	2376.31	25112.9	18552.9	913	130.31
Sample point23-4	885192	107594	15252.7	18614.8	4700.97	47846.1	29314.3	1320.95	320.425		Sample point23-4	270538	37480.8	2034.75	6504.55	1169.09	20451	11835.4		Sample point23-4	151237	20798.7	793.83	2838.82	394.572	10763.7	5712.84	361.856	12.0041		Sample point23-4	329826	39765.4	2727.48	9749.81	266.978	23121.2	14539.6	0	0
Sample point23-5	873067	106298	12193.8	24619.3	4302.57	53597.1	37242.9	1956.24	190.476		Sample point23-5	408093	56553	3234.29	7656.15	1681.66				Sample point23-5	390113	53607.4	2661.88	9575.26	1754.9	29191.3	18690.2	0	0		Sample point23-5	664771	80820.7	7328.96	12086.9	1710.94	36929.8	26328.3	0	0
Sample point24-1	844923	103242	9552.65	12171.4	3017.95	61482.3	31225.3	760.669	119.45		Sample point24-1	629994	87260.5	3990.84	5910.37	2769.93	60313.2	31705.2		Sample point24-1	412397	57426.2	2811.72	4996.23	1821.99	33297.8	17687	468.346	29.3528		Sample point24-1	120704	14284.6	830.242	2256	964.174	9468.2	5494.65	202.608	10.7654
Sample point24-2	869229	106371	9851	20527.3	3379.94	57427.2	33007.5	1173.69	144.473		Sample point24-2									Sample point24-2	602374	83580.3	5686.03	8478.33	3750	35941.6	19317.8	835.511	59.2359		Sample point24-2	266933	31973.4	1836.93	7028.34	1999.11	19012.2	12398.7	521.664	21.8029
Sample point24-3	777569	95418.5	9101.46	9562.02	2615.1	54216	27518	742.168	119.556		Sample point24-3	582890	80764.1	3879.08	7297.45	2607.49	54811.5	28828		Sample point24-3	590973	82329	3718.43	8806.5	2171.12	48682.6	26021	711.89	43.5091		Sample point24-3	180715	21496.4	1077.84	4058.29	1384.88	11894.4	7170.47	0	0
Sample point24-4	1.08197e+06	132497	13854.6	13149.6	4342.45	78439	43420.1	1171.08	215.12		Sample point24-4	332717	46047.8	2434.19	3833.81	1266.44	31458	16377.1		Sample point24-4	446727	62448.7	3047.17	5584.76	1826.71	38589	20385.6	573.261	31.2222		Sample point24-4	87811.4	10416.6	564.195	1812.1	704.889	6293.86	3772.47	0	0
Sample point24-5	1.0176e+06	124409	14219.8	12802.6	4250.98	71431.4	38573.3	1235.71	183.644		Sample point24-5	464703	63980.1	3972.65	6886.48	1963.53	43584	22757.5		Sample point24-5	486302	67647.8	3573.7	6781.48	3054.85	40545.7	21635.5	626.58	41.772		Sample point24-5	230511	27536.1	1481.27	6134.63	1643.11	13620.7	7716.19	0	0
Sample point25-1	645201	78645.9	9754.3	17106.9	1551.14	34831.9	18216.5	1204.58	122.883		Sample point25-1	331975	45869.1	2494.3	5118	1727.68	27341.5	16979.6		Sample point25-1	160454	22176.5	1095.15	3365.71	829.927	11348.8	7348.69	344.64	15.6926		Sample point25-1	28425	0	260.953	0	227.996	2067.15	1161.58	50.908	2.11464
Sample point25-2	630246	76816.3	10828	13165	1791.2	37158.8	19428.5	947.424	134.218		Sample point25-2	320834	44322.8	1679.4	2984.1	740.657	30506.9	18281.4		Sample point25-2	114858	15862.1	693.701	1939.08	421.76	8464.46	5279.96	187.553	10.628		Sample point25-2	149104	17899.3	1232.34	4951.97	973.033	11445.9	6889.04	254.048	9.807
Sample point25-3	824518	100299	15715.2	18026.2	2043.79	49089.3	33748.5	1270.34	169.379		Sample point25-3	221055	30433.5	2474.34	4353.61	690.784	18252.1	12159.4		Sample point25-3	120725	16666.2	759.605	2275.7	444.601	8752.34	5612.12	254.192	12.8652		Sample point25-3	333856	40339.3	1841.63	11728.6	1928.63	20166.8	11605.5	0	0
Sample point25-4	807756	98517.8	11235.7	20562	2219.53	50753.3	33345.2	1153.86	151.824		Sample point25-4	326775	44941.3	2183.52	5597.02	1316.9	24702	16586.4		Sample point25-4	184399	25454	1065.08	3228.64	906.471	14174.3	9329.32	414.606	19.6476		Sample point25-4	86514.8	10389.8	556.433	3370.54	576.4	6455.85	3963.85	0	0
Sample point25-5	703762	85517.5	12926.3	12173.2	2453.06	41101.5	23388.3	996.027	191.272		Sample point25-5	385646	53100.2	2462.03	5447.25	840.174	34599.9	21482.6		Sample point25-5	209812	28972.4	1321.71	5193.92	786.749	15080.5	10363.9	0	0		Sample point25-5	236864	28443.7	1415.26	6921	1542.59	13288.3	7573.48	0	0
Sample point26-1	772996	94231	14250.8	10431	3419.99	45882.7	22580.9	1128.91	178.213		Sample point26-1	369804	51257.2	1929.91	7436.16	1567.18	36546.5	16529		Sample point26-1	493621	68429.4	5305.32	6911.06	2305.33	29804.6	16090.2	869.216	28.4085		Sample point26-1	477584	56718.5	3951.94	10476.6	809.788	23746.9	15791.4	772.452	61.0776
Sample point26-2	947488	115795	16230.6	16402.6	3368.37	48367.3	25165.9	1368.36	209.205		Sample point26-2	375109	51971.7	3072.72	10580.2	1643.16	31416.3	15366.7		Sample point26-2	322190	44734.9	3380.19	3766.85	1267.49	25027.9	13671.5	493.612	18.4067		Sample point26-2	442814	52637.2	3761.46	8735.5	728.748	28145	19678.4	710.656	59.9616
Sample point26-3	426656	51994.6	7658.23	5865.49	1443.79	27714.7	13014.9	532.095	81.4096		Sample point26-3	385592	53236	3576.23	7510.28	1815.56	30191.3	16043		Sample point26-3	353721	49099.7	3711.98	4717.02	1677.06	24546.8	14491.5	627.936	21.1169		Sample point26-3	488870	58330.8	4041.1	9552.47	1561.03	30824.4	21921.9	808.896	74.7616
Sample point26-4	611659	74812.6	9038.22	10251.1	1629.8	38291.6	19407.3	871.824	113.621		Sample point26-4	410588	56732.2	3335.4	8006.61	2185.5	33923.5	16773.4		Sample point26-4	293298	40739.9	3614.25	3891.1	1545.56	18650.9	10535	520.552	14.9449		Sample point26-4	738194	88005.9	6101.22	15708.5	2981.69	45079.5	28246.3	1100.99	97.146
Sample point26-5	499788	60975.6	9451.84	7219.62	1467.51	25518.4	13211.7	679.931	110.252		Sample point26-5	576689	79140	6212.07	9592.32	3201.64	0	0		Sample point26-5	418460	58218.6	4168.72	6345.9	1927.97	27740.3	15146	724.935	22.8265		Sample point26-5	221720	26345.4	1935.12	4596.83	302.078	13281.7	8382.12	322.48	29.19
Sample point27-1	828922	100983	9503.15	26610.5	2649.71	50219.4	26311.3	1101.13	130.889		Sample point27-1	238445	32684.5	1770.2	4752.33	1555.74	18138.5	11213.3		Sample point27-1	394826	54504.3	5382.6	7360.76	2005.25	28044.7	17123.3	853.271	46.8451		Sample point27-1	926371	112638	7228.82	20188.9	1258.83	58173	33658.2	1881.79	58.6608
Sample point27-2	472069	57323.4	5671.74	7825.96	1359.3	28121.4	14023.8	763.164	82.824		Sample point27-2	226309	31056.7	1701.6	5453.25	1449.58	17780.4	10666.8		Sample point27-2	129452	17932.4	611.084	3261.82	317.771	11043.5	6235.65	207.738	7.06679		Sample point27-2	655422	79153.1	3913.36	12315.2	722.789	38699.1	19834.1	1060.38	50.553
Sample point27-3	467531	56778.1	5332.45	15316.3	1057.17	27098.1	15221.4	732.5	71.492		Sample point27-3	292921	40062	2229.76	4172	1829.98	26752	14513.3		Sample point27-3	143599	19839.9	715.568	2262.91	633.085	12175.2	6748.58	255.043	10.8599		Sample point27-3	364294	43798.5	2675.52	8906.74	562.127	23048.3	13019.3	730.88	32.7069
Sample point27-4	618565	75288.1	7870.1	15519.9	1523.17	39291.4	19373.4	922.488	93.024		Sample point27-4	277289	37856.5	2344.59	3052.37	1490.62	23121.9	14020.7		Sample point27-4	307188	42559	1774.92	6500.04	867.131	26230.3	14769.1	528.096	20.4637		Sample point27-4	273031	33148.7	1631.4	11810.3	410.738	7590.37	4089.46	849.152	14.9286
Sample point27-5	600558	72844.7	5952.07	13246.4	1463.89	22076	4237.4	1031.34	100.122		Sample point27-5	290246	39748.3	2336.7	3184.12	1149.88	28630	16824.5		Sample point27-5	221926	30730.3	1224.44	4935.09	704.98	18503.6	9835.95	0	0		Sample point27-5	397806	48051.6	3107.83	12323.3	632.377	20182.7	11338	1107.34	33.27
Sample point28-1	838956	102822	15352.7	10876.9	2791.24	51027.2	26008.7	1012.97	187.042		Sample point28-1	169371	23359.1	1330.42	2047.07	892.674	12670.7	6572.3		Sample point28-1	275565	38212.4	939.689	3015.03	471.246	27479.8	16154.1	493.65	16.0338		Sample point28-1	445266	52598	2867.5	5955.05	552.577	31920.8	17959.3	553.374	39.1438
Sample point28-2	696466	85470.3	11748.7	8821.75	2440.78	42748.6	21660.7	746.774	222.462		Sample point28-2	132833	18299.9	820.724	1379.76	665.906	10687.3	5368.21		Sample point28-2	309010	42799.5	1622.6	3137.87	820.439	25867.9	15277.7	544.546	12.1305		Sample point28-2	1.10869e+06	131728	8664.02	14614.6	2512.58	62408.5	40280.2	1459.5	134.969
Sample point28-3	905191	111139	14630.5	14099	2748.06	55293.7	28189.5	970.704	243.81		Sample point28-3	571669	78278.8	4987.42	5036.57	2765.65	48384.4	24584.8		Sample point28-3	193926	26826.5	1016.94	2260.36	681.595	15967.3	9362.31	300.024	8.86182		Sample point28-3	989552	117644	6813.26	10478.1	1889.74	68249.6	42121.6	1158.91	99.1399
Sample point28-4	757836	93047.4	13962.7	8269.56	2457.1	46339.3	23510.1	841.94	256.284		Sample point28-4	204640	28175.9	1134.61	1673.07	972.034	20063.9	9673.12		Sample point28-4	342970	47592.6	1529.39	4226.48	1267.73	29420.8	17067.5	510.973	18.1297		Sample point28-4	309746	36638.9	2275.8	4938.38	478.488	16854.4	8483.31	516.572	26.4112
Sample point28-5	859060	105235	15364.8	11972.6	2927.19	53553.6	24660.4	842.508	216.276		Sample point28-5	279099	38392.6	1431.25	2839.4	824.446	29322.2	15538		Sample point28-5	188101	26030.1	939.03	2220.41	575.353	16011.4	10197.1	274.87	15.7915		Sample point28-5	516494	61143.8	4267.18	9163.94	811.305	31686.5	17732.1	945.496	54.787
Sample point29-1	1.09021e+06	132534	15356.5	18051.7	3354.56	65604.4	32617.9	1364.36	179.919		Sample point29-1	138658	19256.8	770.778	3144.36	543.338	11985.3	6720.93		Sample point29-1	334346	46540	2979.84	6129.01	1922.25	24999.9	16998.6	646.164	42.1203		Sample point29-1	537853	64639.6	4201.93	14819.9	861.808	39200.1	27023.3	1220.66	66.5633
Sample point29-2	779969	94441.5	12287.2	12945.1	2156.24	45209.2	24495.3	1085.1	150.317		Sample point29-2	158415	21988.3	648.624	1784.92	357.404	16582.6	9578.97		Sample point29-2	417319	58230.6	3828.84	9533.05	2271.34	30496.8	19543.3	1009.67	56.0996		Sample point29-2	381324	45767.7	4202.89	10922	681.497	17481.3	11492.5	879.52	51.624
Sample point29-3	1.14162e+06	138371	20642.7	24241.7	3399.82	59383.4	33077.9	1746.84	215.543		Sample point29-3	132237	18316.5	664.896	2637.96	622.214	9303.22	5239.42		Sample point29-3	311403	43310.9	2617.02	5459.62	1335.36	24512.5	15965.4	544.022	41.1138		Sample point29-3	447205	54158.8	3080.59	19254.5	611.782	17544.9	10683	981.4	39.1438
Sample point29-4	557053	66939.4	11581.9	12570.1	1756.81	29060.9	14398.7	965.376	130.39		Sample point29-4	128006	17707.2	657.486	1809.16	500.205	11592.7	5774.84		Sample point29-4	274213	38099.5	2588.23	5234.66	1152.24	20607.4	13832.9	581.107	37.8898		Sample point29-4	538803	65272.3	4457.02	29552.3	702.798	24685	18581.5	1513.34	54.5885
Sample point29-5	827062	99852	15783	14633.1	1977.88	43233.6	23230.6	1187.14	179.225		Sample point29-5	210910	29244.7	1038.65	2517.74	677.473	21069	11044.3		Sample point29-5	412416	57493	3461.72	11347.7	1806.87	33432.3	22313.7	785.445	54.7449		Sample point29-5	561399	68001.9	3609.41	20590.4	892.992	25752.8	16810	1274.24	40.9728
Sample point30-1	1.19904e+06	144801	16943.2	22506.9	3457.61	69756.4	33207.3	2750.72	390.834		Sample point30-1	547743	72998.6	4507.56	5897.03	1719.26	45030.3	24497.3		Sample point30-1	220939	30471	1564.25	4452.39	995.271	16044	8149.78	404.992	20.2812		Sample point30-1	534289	65017.1	3930.52	9439.28	639.618	36837.9	21157.8	971.5	50.585
Sample point30-2	891101	107547	14315.2	16260.9	2498.79	51740.8	24351.5	1260.33	241.858		Sample point30-2	687548	91544.7	5994.96	8686.34	2025.64	59176.7	29883.6		Sample point30-2	113110	15553.4	891.324	1921.25	387.132	8464.53	4534.97	213.84	10.125		Sample point30-2	341664	41458	2827.34	5272.75	489.498	17993.7	9819.83	526.932	31.5731
Sample point30-3	877091	105865	11683.1	16553.5	1877.11	50913.9	24086.6	2195.57	232.445		Sample point30-3	394737	52823.6	3255.45	5047.41	1209.85	31807.6	16227.1		Sample point30-3	174849	24036.2	1192.29	3277.44	620.015	11350.9	6103.4	350.616	29.8024		Sample point30-3	496375	60157.6	4335.9	10193.1	544.997	23715.3	12796.6	902.48	64.1072
Sample point30-4	1.11915e+06	134812	14628.6	19693.7	3284.2	62938.1	29829.9	1979.18	326.365		Sample point30-4	608805	81187.7	5134.67	5043.17	1612.06	53233.1	26642.5		Sample point30-4	340298	46833.9	3573.81	7080.18	1710.2	24031.1	12407.1	0	0		Sample point30-4	1.19824e+06	145964	10462.2	21305.3	1590.67	67927.5	37595.6	2163.46	129.657
Sample point30-5	1.23817e+06	149132	17046.5	22001.7	2964.69	69293.8	33598.1	2132.94	311.259		Sample point30-5	381515	51081.9	3026.94	4063.64	972.462	32649	15997.5		Sample point30-5	120283	16502.5	884.487	2435.39	585.743	8107.77	4493.67	0	0		Sample point30-5	633200	76690	4945.13	10636.7	788.852	38266.7	21940.1	1230.7	58.9148
Sample point31-1	521813	63239.6	5542.82	16143.6	1546.62	34070.7	14937.8	712.86	98.754		Sample point31-1	820552	113094	5283.33	9549.77	3013.42	73378.7	37989.5		Sample point31-1	219760	30286	1210.97	5568.38	771.537	15016.7	8465.6	500.532	10.294		Sample point31-1	75626.4	8988.34	763.776	2573.46	166.666	4700.19	2785.69	288.192	13.746
Sample point31-2	1.20254e+06	146074	8757.07	42895.8	1445.17	77435	39904.4	2850.12	190.008		Sample point31-2	568246	78366.3	4254.24	10433.1	2442.38	49472.6	25652.7		Sample point31-2	175577	24238.3	921.102	4299	594.785	13862.3	7649.24	374.765	6.41376		Sample point31-2	18823.4	2251.3	181.713	794.527	24.6745	1232.34	709.976	0	0
Sample point31-3	529047	64483.1	4676.44	18927.8	1361.62	29963	17479.4	1638.1	50.2706		Sample point31-3	592802	81765	4434.28	11724.8	2382.14	47263.2	24329.5		Sample point31-3	133346	18367.8	734.736	3229.46	529.424	10231.6	5632.88	0	0		Sample point31-3	136564	16236.2	1568.65	5085.91	146.984	8345.57	4800.07	0	0
Sample point31-4	1.28518e+06	157255	11392	50865.8	2644.19	83665.5	39381.7	3480.19	211.067		Sample point31-4	746856	102735	5948.63	9308.52	3547.71	50143.6	25048.3		Sample point31-4	213490	29357	1233.68	4585.76	971.11	14683	8300.69	0	0		Sample point31-4	51044.7	6099.69	515.424	1979.66	45.0989	3210.03	1830.95	0	0
Sample point31-5	399084	48297.5	4835.02	7424.58	1781.53	24153.8	12481.6	1240	52		Sample point31-5	783180	107676	5922.26	17084.6	3295.37	61466.8	32173.2		Sample point31-5	134925	18515.2	708.668	2767.48	477.332	6585.51	3519.51	0	0		Sample point31-5	99552.5	0	1098.2	0	137.301	4920	2556.58	0	0
Sample point32-1	652168	78975.5	9839.4	12332.8	1429.91	41662	21712	947.952	114.408		Sample point32-1	183828	24911	1385.32	3474.71	632.079	14768.2	8057.03		Sample point32-1	136701	18867.5	789.06	2009.57	890.351	10596.2	5644.25	109.799	12.9371		Sample point32-1
Sample point32-2	521977	63256.7	8180.67	8099.27	1315.34	32826.1	16133.2	586.638	98.754		Sample point32-2	343949	46563.5	2656.89	7011.25	1175.88	26587.5	14546.7		Sample point32-2	151893	21011.1	876.948	2680.91	782.525	11479.3	6236.83	143.998	13.856		Sample point32-2
Sample point32-3	630403	76344.1	8821.86	12048.9	1353.9	38124.8	21582.8	1406.2	116.13		Sample point32-3	378415	51008.8	3316.05	8781.98	1137.26	29886.3	18540.8		Sample point32-3	171043	23607.8	1077.35	2941.08	768.385	13730.8	7569.42	142.567	13.2523		Sample point32-3
Sample point32-4	473819	57263	7970.42	8744.43	1238.16	26087.2	16195	848.848	100.318		Sample point32-4	264409	35744	1880.64	5144.74	850.468	21981.2	12056.1		Sample point32-4	302246	41885.4	1823.28	6027.28	1834.21	23501.9	13248.7	353.998	25.403		Sample point32-4
Sample point32-5	523241	63291	7690.3	7201.17	1475	33266.2	17247.3	0	0		Sample point32-5	294056	39646.5	1996.83	4131.18	1140.31	23361	12874.1		Sample point32-5	163191	22546.4	856.6	2622.55	792.796	12778	7131.86	139.297	13.9998		Sample point32-5
Sample point33-1	1.21803e+06	146614	19315.5	13523.3	3484.09	68501.1	31424.4	1339.83	222.796		Sample point33-1	600030	80491.6	4247.68	5154.19	1592.74	50782.7	24400.1		Sample point33-1	264391	36670.3	1803.34	3942.76	1162.37	20612.3	10728.6	182.126	13.3281		Sample point33-1
Sample point33-2	1.28317e+06	154546	21142.9	13239.5	3353.19	74685.4	39089.7	1331.48	263.062		Sample point33-2	434548	58633.1	2721.79	3754.66	1127.62	36863.7	18232.1		Sample point33-2	217844	30394.8	1085.16	3621.82	885.017	16772.3	9015.06	127	6.80247		Sample point33-2
Sample point33-3	1.2099e+06	145413	17483.1	17686.2	3315.65	63657.4	32372.6	1729.57	238.842		Sample point33-3	537570	72197.7	3952.78	5063.5	1274.79	44508.5	21269.4		Sample point33-3	229725	31996.5	1084.79	3386.96	1213.22	17379.1	9282.38	127.652	8.7185		Sample point33-3
Sample point33-4	1.21442e+06	146202	18608.6	13234.9	3194.61	71278.1	34856.8	1326.84	260.194		Sample point33-4	295374	39791	2301.42	3168.87	877.028	23411.2	11538		Sample point33-4	361036	50198	1894.99	5139.87	1884.61	27356	14745.3	217.674	17.3208		Sample point33-4
Sample point33-5	1.30627e+06	157766	23467.3	12016.4	3190.97	75095.7	38534.8	1307.48	273.279		Sample point33-5	377729	50960.3	2525.65	3628.07	1048.98	32200.9	15594.3		Sample point33-5	185804	25826.1	1072.88	3129.53	794.509	12732.2	6712	109.908	7.69087		Sample point33-5
Sample point34-1	2.15821e+06	262974	31844.1	21830.3	4838.02	136916	72012.2	2508.32	268.257		Sample point34-1	362392	49786.4	2440.53	7154.89	1521.34	31874.5	15942.6		Sample point34-1	141727	19645.2	966.635	3874.69	667.198	11464.3	6257.41	273.996	10.4321		Sample point34-1
Sample point34-2	1.67859e+06	204510	26634.5	14302.3	3822.12	106120	50081.7	1531.71	253.32		Sample point34-2	336233	46231.1	2213.02	6106.94	1203.73	29699.1	15630.9		Sample point34-2	558561	77984	4830.4	24545.8	2857.58	34977.3	20390.5	1503.47	78.7724		Sample point34-2
Sample point34-3	2.65425e+06	323617	32555.5	24688.9	5013.91	170567	78083	2640.8	330.02		Sample point34-3	460932	63483.6	2740.94	11073.5	1391.96	36266.6	18900.9		Sample point34-3	242670	33712.5	1781.53	7733.72	1233.62	17732.2	11891.7	562.918	18.1732		Sample point34-3
Sample point34-4	1.72658e+06	209875	25073	14196	3737.13	124671	55775.9	1558.78	236.894		Sample point34-4	541070	74517.1	3217.58	11675.9	1497.16	46362.6	24436.6		Sample point34-4	130789	18159	892.146	3743.57	514.249	10425.1	6239.47	0	0		Sample point34-4
Sample point34-5	3.02936e+06	369176	38588.5	24473.5	5830.52	204180	96763.4	2736.77	301.912		Sample point34-5	361510	49796.9	2153.36	9916.91	945.692	30339.1	16640.3		Sample point34-5	55665.4	7719.67	365.37	1227.73	249.529	4488.16	2473.07	0	0		Sample point34-5
Sample point35-1	1.39834e+06	169456	27106.7	12000.4	3145.27	88378.2	39393.6	1282.17	282.008		Sample point35-1	173170	23201.7	1478.59	3945.49	527.259	13100.5	6720.98		Sample point35-1	350625	48792.1	2761.34	10240	1615.35	25841.9	15675	828.432	29.3215		Sample point35-1
Sample point35-2	1.65126e+06	200418	30549.5	14769.2	4460.6	99803.6	36838	1586.46	355.765		Sample point35-2	207739	27809.1	1850.73	4096.36	677.364	16291.1	8035.81		Sample point35-2	317639	44309.4	2002.38	8894.18	1375.21	22430.2	13001.9	941.684	23.1554		Sample point35-2
Sample point35-3	1.30564e+06	157917	19629.5	11781.4	3090.35	81918.8	33927.3	1402.05	248.672		Sample point35-3	370005	49353.6	3458.82	8703.63	1408.41	27280.1	12929.7		Sample point35-3	356255	49694	2993.3	9314.87	1132.94	24504.2	13420.9	857.203	23.1649		Sample point35-3
Sample point35-4	1.63619e+06	198451	26345.2	13236.3	3942.3	104029	37219.3	1422.7	299.3		Sample point35-4	486456	64748.2	4969.23	10942.6	1568.55	37954.1	18721.7		Sample point35-4	210585	29313.2	995.508	3901.93	718.723	18367.1	9365.35	334.865	9.50292		Sample point35-4
Sample point35-5	1.79264e+06	217580	28580.7	15216.8	4499.97	108894	48930.8	1727.17	363.852		Sample point35-5	260644	34883	2275.07	4695.86	922.445	21369.4	10819		Sample point35-5	254565	35420.6	1269.24	4288.59	859.291	21425.7	11084.9	390.208	12.1803		Sample point35-5
Sample point36-1	826816	101128	11791	18409.3	2342.87	38286.4	21485.3	1305.36	215.488		Sample point36-1									Sample point36-1	80449.4	10935.5	507.038	1367.43	259.779	6507.24	3586.45	62.921	8.26271		Sample point36-1
Sample point36-2	961675	117809	14130.2	9401.81	3398.62	42431.6	25076.3	790.349	227.707		Sample point36-2									Sample point36-2	161020	22056.1	1267.75	2388.45	626.554	14546.6	8249.58	0	0		Sample point36-2
Sample point36-3	1.11256e+06	136263	16349.1	12647.7	3092.73	58850.4	28840.4	1159.81	262.072		Sample point36-3									Sample point36-3	110833	15060.5	727.44	2004.77	527.06	8375.67	4775.19	0	0		Sample point36-3
Sample point36-4	1.30146e+06	159377	17931	13429.3	3625.85	75501.4	36121.4	1299.75	318.006		Sample point36-4									Sample point36-4	38586.8	5246.42	233.089	648.137	102.73	3357.38	1879.29	0	0		Sample point36-4
Sample point36-5	1.04364e+06	127401	15078.1	12033.6	3263.32	44174.7	27086.3	1053.93	222.292		Sample point36-5									Sample point36-5	77099.1	10462.4	525.8	1368.94	403.627	6395.19	3591.54	0	0		Sample point36-5

## Sheet: Three carrying capacity
Flourishing period					Greening period						Withering period
Apline grassland	DM carrying capacity per unit area(SU/km2)	CP carrying capacity per unit area(SU/km2)	ME carrying capacity per unit area(SU/km2)		Apline grassland	DM carrying capacity per unit area(SU/km2)	CP carrying capacity per unit area(SU/km2)	ME carrying capacity per unit area(SU/km2)			Apline grassland	DM carrying capacity per unit area(SU/km2)	CP carrying capacity per unit area(SU/km2)	ME carrying capacity per unit area(SU/km2)
Sample point1-1	240.566	376.544	369.087		Sample point1-1	77.1429	45.5313	117.985			Sample point1-1	47.8097	38.9231	60.5306
Sample point1-2	162.13	263.567	248.219		Sample point1-2	61.7363	50.6425	94.4551			Sample point1-2	49.3979	40.439	62.7099
Sample point1-3	277.393	427.407	424.578		Sample point1-3	90.7059	74.4305	138.775			Sample point1-3	56.6203	53.5662	71.9969
Sample point1-4	204.672	279.792	314.055		Sample point1-4	124.767	101.87	190.077			Sample point1-4	56.5478	46.4703	71.9571
Sample point1-5	240.426	358.627	369.149		Sample point1-5	82.5252	63.7058	126.649			Sample point1-5	45.8894	38.8567	58.3846
Sample point2-1	199.869	374.739	306.633		Sample point2-1	91.8268	52.0518	141.088			Sample point2-1	57.4479	45.9708	73.2451
Sample point2-2	279.049	497.695	428.153		Sample point2-2	75.4406	58.309	115.919			Sample point2-2	56.3068	49.483	71.7404
Sample point2-3	250.897	355.52	380.889		Sample point2-3	68.7719	46.2454	106.118			Sample point2-3	74.1188	60.0444	94.4249
Sample point2-4	288.164	445.781	436.904		Sample point2-4	86.7405	58.2705	133.885			Sample point2-4	60.7868	47.8722	77.3117
Sample point2-5	256.007	413.954	387.486		Sample point2-5	50.3883	36.5585	77.9067			Sample point2-5	56.8351	42.2018	72.2395
Sample point3-1	334.941	634.677	510.813		Sample point3-1	179.029	156.242	274.087			Sample point3-1	89.1555	102.54	114.286
Sample point3-2	163.018	283.565	245.409		Sample point3-2	173.686	151.929	266.617			Sample point3-2	83.6224	98.8729	107.167
Sample point3-3	210.523	362.584	319.985		Sample point3-3	413.993	443.477	629.479			Sample point3-3	75.9104	76.9657	96.9321
Sample point3-4	280.486	359.166	425.557		Sample point3-4	163.612	126.238	250.766			Sample point3-4	69.3935	57.853	88.5331
Sample point3-5	152.158	194.57	230.479		Sample point3-5	94.8032	68.5472	145.877			Sample point3-5	59.0848	39.6581	75.6223
Sample point4-1	98.9743	126.548	150.01		Sample point4-1	281.485	273.696	429.154			Sample point4-1	17.3514	14.3755	22.2138
Sample point4-2	96.245	134.174	146.169		Sample point4-2	228.741	211.236	349.857			Sample point4-2	16.9039	13.313	21.6527
Sample point4-3	107.916	153.313	164.085		Sample point4-3	271.069	250.318	414.417			Sample point4-3	24.4386	17.9646	31.3536
Sample point4-4	189.075	321.032	285.751		Sample point4-4	267.502	232.635	408.127			Sample point4-4	42.8718	24.5039	40.8786
Sample point4-5	146.111	255.61	220.989		Sample point4-5	290.398	267.843	443.861			Sample point4-5	21.0967	15.3079	27.0567
Sample point5-1	198.934	361.112	300.641		Sample point5-1	93.4667	77.1517	143.796			Sample point5-1	39.9766	33.7497	51.6483
Sample point5-2	172.192	264.59	259.069		Sample point5-2	115.086	100.082	175.526			Sample point5-2	26.7765	22.2877	34.4979
Sample point5-3	170.48	297.522	257.641		Sample point5-3	80.5891	49.7047	123.494			Sample point5-3	23.5052	16.149	30.2911
Sample point5-4	106.619	183.309	161.857		Sample point5-4	85.2739	48.2855	130.713			Sample point5-4	26.29	18.2825	33.8628
Sample point5-5	126.918	222.465	192.471		Sample point5-5	282.337	216.02	429.262			Sample point5-5	28.1361	30.5912	48.7513
Sample point6-1	158.71	266.776	239.935		Sample point6-1	198.804	163.062	303.728			Sample point6-1	84.8465	67.78	108.74
Sample point6-2	205.55	303.322	309.968		Sample point6-2	79.2058	44.6673	121.166			Sample point6-2	93.0708	76.6492	119.334
Sample point6-3	126.104	237.879	191.149		Sample point6-3	124.749	82.8706	190.145			Sample point6-3	138.783	110.146	177.996
Sample point6-4	210.3	441.443	315.837		Sample point6-4	35.1128	32.6624	54.0764			Sample point6-4	120.874	113.683	155.865
Sample point6-5	184.367	430.403	277.075		Sample point6-5	107.392	66.0639	164.284			Sample point6-5	59.0512	45.2907	75.6139
Sample point7-1	345.466	566.08	518.528		Sample point7-1	80.4625	74.6977	123.767			Sample point7-1	89.4561	96.2378	114.292
Sample point7-2	179.244	341.068	269.252		Sample point7-2	50.0908	64.527	76.9557			Sample point7-2	68.3845	70.7179	86.9864
Sample point7-3	168.465	354.934	253.63		Sample point7-3	40.6338	46.2319	62.7116			Sample point7-3	72.9924	68.9213	93.1465
Sample point7-4	460.032	830.952	690.967		Sample point7-4	54.459	50.6021	83.9182			Sample point7-4	133.503	131.723	170.474
Sample point7-5	318.001	701.929	478.473		Sample point7-5	12.3706	15.3742	19.1197			Sample point7-5	63.219	52.694	80.7003
Sample point8-1	361.202	566.07	541.59		Sample point8-1	82.1682	41.9063	0			Sample point8-1	71.4313	57.5064	90.7904
Sample point8-2	316.951	670.733	479.152		Sample point8-2	137.666	91.039	208.673			Sample point8-2	55.9979	42.2631	70.9384
Sample point8-3	335.139	617.021	504.987		Sample point8-3	148.256	52.7244	224.46			Sample point8-3	87.5907	68.1085	111.201
Sample point8-4	216.007	361.258	325.54		Sample point8-4	103.345	31.6047	157.093			Sample point8-4	53.0121	57.0591	67.5871
Sample point8-5	215.181	448.483	325.64		Sample point8-5	50.7057	12.9836	77.3873			Sample point8-5	87.3977	68.3546	111.378
Sample point9-1	197.942	359.526	299.329		Sample point9-1	108.368	116.806	166.133			Sample point9-1	35.9847	30.9713	45.9968
Sample point9-2	188.802	317.263	285.814		Sample point9-2	166.274	144.608	253.784			Sample point9-2	36.8278	24.2819	46.9066
Sample point9-3	213.528	351.457	322.8		Sample point9-3	160.028	188.378	244.506			Sample point9-3	34.6347	26.0441	44.136
Sample point9-4	395.726	585.185	595.989		Sample point9-4	155.752	175.513	237.976			Sample point9-4	44.6034	31.2811	56.8328
Sample point9-5	191.81	264.835	290.56		Sample point9-5	246.116	238.908	374.845			Sample point9-5	46.1778	37.1138	59.0123
Sample point10-1	127.163	192.821	192.789		Sample point10-1	328.289	217.419	499.044			Sample point10-1	28.0951	22.6825	36.2282
Sample point10-2	395.751	530.931	596.56		Sample point10-2	249.076	190.42	378.959			Sample point10-2	23.0337	15.9284	29.5166
Sample point10-3	203.226	301.393	308.034		Sample point10-3	437.847	300.177	663.131			Sample point10-3	26.406	19.6911	33.9898
Sample point10-4	335.12	477.456	511.379		Sample point10-4	154.191	102.391	234.814			Sample point10-4	20.7787	15.1482	26.8095
Sample point10-5	400.833	558.39	613.19		Sample point10-5	278.31	240.4	421.673			Sample point10-5	34.0543	25.9528	43.6792
Sample point11-1	663.088	920.797	1011.11		Sample point11-1	82.0501	50.4953	125.352			Sample point11-1	45.3576	56.7242	58.7631
Sample point11-2	395.798	524.212	603.047		Sample point11-2	48.0005	37.191	73.8772			Sample point11-2	54.9194	66.5105	71.2454
Sample point11-3	324.393	439.104	493.767		Sample point11-3	63.5066	32.7457	97.6237			Sample point11-3	86.6193	130.051	113.289
Sample point11-4	267.818	430.532	403.896		Sample point11-4	122.734	56.2695	186.406			Sample point11-4	37.6559	29.6444	48.3912
Sample point11-5	225.154	332.173	340.019		Sample point11-5	105.932	59.9671	162.397			Sample point11-5	36.2194	39.3962	47.0721
Sample point12-1	280.995	357.183	422.591		Sample point12-1	312.496	177.093	479.992			Sample point12-1	25.962	15.4034	33.8569
Sample point12-2	195.228	282.103	295.1		Sample point12-2	790.931	425.069	1207.03			Sample point12-2	27.134	13.7526	34.5202
Sample point12-3	172.483	336.699	261.539		Sample point12-3	140.938	94.9302	217.646			Sample point12-3	22.2625	12.6665	28.3387
Sample point12-4	165.284	278.354	250.273		Sample point12-4	629.441	353.816	959.69			Sample point12-4	27.1637	15.3831	34.501
Sample point12-5	204.761	331.603	310.935		Sample point12-5	625.49	354.645	961.553			Sample point12-5	12.505	11.9459	20.8601
Sample point13-1	297.086	460.092	450.112		Sample point13-1	93.1132	81.0761	142.206			Sample point13-1	27.3117	25.3452	34.884
Sample point13-2	275.42	454.761	417.746		Sample point13-2	175.968	179.496	267.444			Sample point13-2	18.357	26.5473	27.723
Sample point13-3	401.923	795.828	610.63		Sample point13-3	113.553	103.999	172.261			Sample point13-3	16.8084	25.1382	26.9827
Sample point13-4	428.348	738.888	650.186		Sample point13-4	288.557	278.602	437.578			Sample point13-4	13.6708	21.3846	21.1308
Sample point13-5	398.23	774.629	600.831		Sample point13-5	182.716	158.165	277.422			Sample point13-5	50.2773	40.5259	63.9373
Sample point14-1	202.944	418.877	304.12		Sample point14-1	231.096	189.342	352.622			Sample point14-1	16.7661	12.5152	21.4146
Sample point14-2	438.847	699.366	656.33		Sample point14-2	178.134	146.351	272.458			Sample point14-2	22.4004	16.5188	28.6116
Sample point14-3	227.947	469.315	341.124		Sample point14-3	198.897	162.991	303.917			Sample point14-3	41.8224	27.2482	53.2903
Sample point14-4	187.082	361.502	280.921		Sample point14-4	182.468	150.492	280.62			Sample point14-4	31.4486	20.0674	40.0633
Sample point14-5	169.908	351.151	255.262		Sample point14-5	217.152	225.571	336.209			Sample point14-5	16.4229	13.3302	21.0679
Sample point15-1	107.785	204.741	163.227		Sample point15-1	34.4689	21.4081	53.1373			Sample point15-1	67.1723	51.8909	85.135
Sample point15-2	75.3899	137.211	114.365		Sample point15-2	15.1246	15.88	23.0782			Sample point15-2	39.5899	31.2927	50.2356
Sample point15-3	126.205	186.384	190.784		Sample point15-3	42.9657	33.4501	66.4285			Sample point15-3	52.0303	38.2552	66.0771
Sample point15-4	71.6268	115.934	108.746		Sample point15-4	11.5699	13.2443	17.9517			Sample point15-4	58.2547	37.8915	73.9636
Sample point15-5	51.5143		78.0061		Sample point15-5	73.3149	53.2172	113.268			Sample point15-5	84.194	36.3411	107.386
Sample point16-1	118.235	210.588	178.99		Sample point16-1	219.381	123.486	334.822			Sample point16-1	58.3176	32.5697	74.6479
Sample point16-2	155.464	260.898	234.974		Sample point16-2	157.799	114.601	243.985			Sample point16-2	18.3366	9.09869	23.4846
Sample point16-3	124.091	250.118	187.665		Sample point16-3	258.48	173.497	397.787			Sample point16-3	25.0125	13.2607	32.074
Sample point16-4	126.807	230.203	191.76		Sample point16-4	222.999	104.617	346.005			Sample point16-4	30.7335	16.5807	39.3279
Sample point16-5	206.031	373.417	311.324		Sample point16-5	170.119	115.563	264.957			Sample point16-5	115.615	81.0948	147.221
Sample point17-1	115.766	294.235	176.179		Sample point17-1						Sample point17-1	75.2132	58.5249	95.7747
Sample point17-2	186.922	289.108	282.869		Sample point17-2						Sample point17-2	79.1649	62.4198	104.678
Sample point17-3	120.691	178.675	182.727		Sample point17-3						Sample point17-3	97.1835	62.8669	123.725
Sample point17-4	191.502	289.04	289.047		Sample point17-4						Sample point17-4	68.7367	46.985	87.5912
Sample point17-5	107.559	224.697	163.073		Sample point17-5						Sample point17-5	31.314	21.7189	39.8115
Sample point18-1	280.944	513.063	427.1		Sample point18-1						Sample point18-1	50.4986	37.0969	64.2037
Sample point18-2	176.274	249.39	267.185		Sample point18-2						Sample point18-2	64.6357	49.3578	82.2869
Sample point18-3	146.477	242.475	222.78		Sample point18-3						Sample point18-3	46.0992	32.887	58.5933
Sample point18-4	123.203	217.032	187.93		Sample point18-4						Sample point18-4	51.9334	49.4305	80.8261
Sample point18-5	154.713	250.724	235.068		Sample point18-5						Sample point18-5	49.9494	42.5155	63.8092
Sample point19-1	189.486	311.1	285.681		Sample point19-1						Sample point19-1	77.6636	62.8366	98.8011
Sample point19-2	184.186	310.833	279.653		Sample point19-2						Sample point19-2	78.9175	56.6883	100.11
Sample point19-3	183.388	346.434	278.344		Sample point19-3						Sample point19-3	82.8552	84.5385	105.932
Sample point19-4	167.726	349.551	253.784		Sample point19-4						Sample point19-4	116.684	93.7582	149.149
Sample point19-5	227.721	297.647	342.978		Sample point19-5						Sample point19-5
Sample point20-1	254.742	490.411	386.609		Sample point20-1						Sample point20-1
Sample point20-2	311.417	567.405	472.926		Sample point20-2						Sample point20-2
Sample point20-3	276.476	427.725	418.073		Sample point20-3						Sample point20-3
Sample point20-4	225.477	412.309	343.298		Sample point20-4						Sample point20-4
Sample point20-5	232.075	468.707	351.726		Sample point20-5						Sample point20-5
Sample point21-1	96.8475	157.004	147.26		Sample point21-1						Sample point21-1
Sample point21-2	114.33	201.238	173.982		Sample point21-2						Sample point21-2
Sample point21-3	147.677	259.176	224.347		Sample point21-3						Sample point21-3
Sample point21-4	134.85	175.725	204.842		Sample point21-4						Sample point21-4
Sample point21-5	91.3441	173.481	139.553		Sample point21-5						Sample point21-5
Meadow grassland	DM carrying capacity per unit area(SU/km2)	CP carrying capacity per unit area(SU/km2)	ME carrying capacity per unit area(SU/km2)		Meadow grassland	DM carrying capacity per unit area(SU/km2)	CP carrying capacity per unit area(SU/km2)	ME carrying capacity per unit area(SU/km2)			Meadow grassland	DM carrying capacity per unit area(SU/km2)	CP carrying capacity per unit area(SU/km2)	ME carrying capacity per unit area(SU/km2)
Sample point22-1	425.358	1254.84	648.243		Sample point22-1	87.5073	77.0272	135.179			Sample point22-1	55.7504	79.1546	71.1425
Sample point22-2	385.148	1233.06	587.621		Sample point22-2	161.48	159.201	250.101			Sample point22-2	25.9425	16.8828	33.0727
Sample point22-3	402.165	1020.28	612.409		Sample point22-3	140.035	135.238	217.971			Sample point22-3	70.2534	67.2452	90.1917
Sample point22-4	287.798	1022.97	440.243		Sample point22-4	269.716	206.404	410.141			Sample point22-4	50.6465	34.3069	64.5389
Sample point22-5	327.52	991.395	501.151		Sample point22-5	131.249	135.209	201.373			Sample point22-5	49.4923	31.3138	63.1767
Sample point23-1	312.815	645.308	476.517		Sample point23-1	210.856	161.775	321.577			Sample point23-1	41.1482	20.1685	52.2313
Sample point23-2	406.063	795.563	616.059		Sample point23-2	183.062	150.432	280.571			Sample point23-2	46.3883	26.7805	58.94
Sample point23-3	252.858	550.343	385.423		Sample point23-3	319.017	292.015	483.796			Sample point23-3	32.3226	19.8309	41.1275
Sample point23-4	276.79	701.506	420.656		Sample point23-4	157.275	145.457	240.972			Sample point23-4	46.7549	25.7859	59.3876
Sample point23-5	273.456	560.821	414.894		Sample point23-5	319.652	390.854	485.683			Sample point23-5	39.577	23.3192	50.3133
Sample point24-1	265.594	439.348	401.52		Sample point24-1	56.4966	44.2768	88.1868			Sample point24-1	85.5901	88.2856	111.227
Sample point24-2	273.644	453.07	413.071		Sample point24-2	126.457	97.9636	195.022			Sample point24-2	107.24	115.835	139.318
Sample point24-3	245.469	418.596	369.512		Sample point24-3	85.0197	57.4813	132.031			Sample point24-3	68.8327	69.2435	89.0407
Sample point24-4	340.854	637.202	514.17		Sample point24-4	41.1984	30.0885	64.1553			Sample point24-4	85.4101	91.0624	111.344
Sample point24-5	320.049	654.003	483.579		Sample point24-5	108.907	78.9961	168.412			Sample point24-5	77.7401	76.5093	100.111
Sample point25-1	202.32	448.622	306.609		Sample point25-1	0	13.9166	20.7674			Sample point25-1	102.793	80.7412	131.327
Sample point25-2	197.613	498.003	299.502		Sample point25-2	70.7931	65.7209	108.936			Sample point25-2	67.2469	60.6724	85.9156
Sample point25-3	258.024	722.778	391.823		Sample point25-3	159.545	98.2142	243.916			Sample point25-3	75.7541	66.3441	96.7969
Sample point25-4	253.442	516.756	383.858		Sample point25-4	41.0924	29.6746	63.2079			Sample point25-4	107.092	112.281	137.085
Sample point25-5	219.998	594.511	334.438		Sample point25-5	112.497	75.4759	173.053			Sample point25-5	88.9123	80.2598	113.922
Sample point26-1	242.413	655.425	367.339		Sample point26-1	224.326	210.757	348.924			Sample point26-1	39.5213	30.6134	50.8903
Sample point26-2	297.887	746.48	450.261		Sample point26-2	208.184	200.599	323.521			Sample point26-2	50.6943	42.1889	65.5097
Sample point26-3	133.758	352.219	202.753		Sample point26-3	230.702	215.512	357.17			Sample point26-3	49.6739	47.7637	64.5304
Sample point26-4	192.459	415.688	290.67		Sample point26-4	348.07	325.378	539.327			Sample point26-4	46.6126	36.7216	60.2606
Sample point26-5	156.863	434.712	237.507		Sample point26-5	104.198	103.2	161.989			Sample point26-5	41.644	31.9011	54.0923
Sample point27-1	259.784	437.071	393.916		Sample point27-1	445.491	385.513	676.809			Sample point27-1	71.1416	59.3892	92.8981
Sample point27-2	147.467	260.856	224.334		Sample point27-2	313.056	208.7	478.853			Sample point27-2	57.0255	42.4335	73.9472
Sample point27-3	146.064	245.251	222.178		Sample point27-3	173.226	142.685	266.154			Sample point27-3	68.5971	59.3114	89.3525
Sample point27-4	193.682	361.964	293.951		Sample point27-4	131.105	87.0024	199.477			Sample point27-4	58.4806	48.6352	75.3568
Sample point27-5	187.396	273.749	285.394		Sample point27-5	190.047	165.741	290.638			Sample point27-5	52.6311	39.8808	68.2073
Sample point28-1	264.515	706.104	398.684		Sample point28-1	208.029	152.924	325.313			Sample point28-1	61.9033	50.0404	79.0342
Sample point28-2	219.876	540.349	330.971		Sample point28-2	520.992	462.053	810.008			Sample point28-2	54.8645	38.8896	69.8663
Sample point28-3	285.91	672.89	430.16		Sample point28-3	465.292	363.351	722.969			Sample point28-3	68.3641	45.1101	87.0884
Sample point28-4	239.369	642.177	360.135		Sample point28-4	144.91	121.369	226.301			Sample point28-4	89.2965	60.2834	113.751
Sample point28-5	270.723	706.661	408.238		Sample point28-5	241.828	227.569	377.352			Sample point28-5	54.1464	38.0413	69.0135
Sample point29-1	340.949	706.28	518.085		Sample point29-1	255.654	224.089	392.957			Sample point29-1	30.6785	28.8321	39.707
Sample point29-2	242.955	565.117	370.653		Sample point29-2	181.015	224.14	278.596			Sample point29-2	75.7483	78.7787	96.6265
Sample point29-3	355.966	949.406	542.517		Sample point29-3	214.202	164.288	326.729			Sample point29-3	59.4757	61.7901	77.2552
Sample point29-4	172.205	532.678	264.72		Sample point29-4	258.156	237.693	393.651			Sample point29-4	59.3619	69.1128	77.8315
Sample point29-5	256.874	725.894	393.032		Sample point29-5	268.952	192.49	410.16			Sample point29-5	30.5037	31.134	39.885
Sample point30-1	372.507	779.257	569.802		Sample point30-1	257.147	209.615	390.353			Sample point30-1	47.9708	60.5096	62.0651
Sample point30-2	276.67	658.387	423.465		Sample point30-2	163.969	150.782	249.62			Sample point30-2	39.0388	41.5752	50.5723
Sample point30-3	272.343	537.33	416.807		Sample point30-3	237.928	231.234	362.653			Sample point30-3	60.2022	91.6852	77.7398
Sample point30-4	346.811	672.802	531.837		Sample point30-4	577.298	557.947	875.435			Sample point30-4	35.6763	39.7111	45.8969
Sample point30-5	383.648	784.008	588.398		Sample point30-5	303.314	263.724	462.618			Sample point30-5	53.9945	59.6011	69.2547
Sample point31-1	162.687	254.927	247.973		Sample point31-1	35.5495	40.7322	55.2529			Sample point31-1	71.4747	54.2653	80.8485
Sample point31-2	375.782	402.757	571.467		Sample point31-2	89.0404	96.9078	137.524			Sample point31-2	73.5987	62.2927	93.7543
Sample point31-3	165.886	215.08	251.411		Sample point31-3	64.2151	83.6561	99.7737			Sample point31-3	69.6461	62.7507	88.526
Sample point31-4	404.545	523.945	610.735		Sample point31-4	24.1247	27.4876	37.2934			Sample point31-4	41.7283	33.3524	53.1838
Sample point31-5	124.248	222.374	189.65		Sample point31-5		58.5671	72.7333			Sample point31-5	78.8753	69.523	100.65
Sample point32-1	203.168	452.536	309.92		Sample point32-1						Sample point32-1	103.596	80.2105	131.44
Sample point32-2	162.731	376.247	248.051		Sample point32-2						Sample point32-2	59.8439	67.0452	75.9563
Sample point32-3	196.399	405.737	299.577		Sample point32-3						Sample point32-3	116.775	89.5839	148.018
Sample point32-4	147.312	366.577	225.166		Sample point32-4						Sample point32-4	77.684	64.6319	98.284
Sample point32-5	162.819	353.694	248.652		Sample point32-5						Sample point32-5	94.2461	88.9806	119.917
Sample point33-1	377.171	888.361	578.827		Sample point33-1						Sample point33-1	48.7209	42.324	62.0928
Sample point33-2	397.577	972.412	609.783		Sample point33-2						Sample point33-2	43.0927	27.9817	54.9386
Sample point33-3	374.081	804.087	574.96		Sample point33-3						Sample point33-3	33.7236	38.1321	43.0967
Sample point33-4	376.111	855.85	577.113		Sample point33-4						Sample point33-4	50.4033	38.305	64.4564
Sample point33-5	405.86	1079.31	620.761		Sample point33-5						Sample point33-5	58.7644	44.615	75.0842
Sample point34-1	676.513	1464.58	1025.61		Sample point34-1						Sample point34-1	85.6961	85.3122	108.874
Sample point34-2	526.111	1224.98	797.689		Sample point34-2						Sample point34-2	69.2423	76.0876	87.9259
Sample point34-3	832.521	1497.3	1261.34		Sample point34-3						Sample point34-3	73.2728	85.9369	93.2236
Sample point34-4	539.913	1153.16	820.497		Sample point34-4						Sample point34-4	69.7904	81.9449	88.7564
Sample point34-5	949.722	1774.77	1439.6		Sample point34-5						Sample point34-5	98.3493	122.402	125.483
Sample point35-1	435.934	1246.7	664.513		Sample point35-1						Sample point35-1	46.8045	41.7457	30.0667
Sample point35-2	515.584	1405.04	784.704		Sample point35-2						Sample point35-2	44.4735	40.1279	28.5364
Sample point35-3	406.248	902.803	620.462		Sample point35-3						Sample point35-3	57.3692	52.5832	36.9358
Sample point35-4	510.523	1211.68	777.542		Sample point35-4						Sample point35-4	54.2109	55.2911	34.9647
Sample point35-5	559.735	1314.49	851.887		Sample point35-5						Sample point35-5	56.9199	55.1051	36.5985
Sample point36-1	260.155	542.293	392.915		Sample point36-1						Sample point36-1
Sample point36-2	303.07	649.878	457.002		Sample point36-2						Sample point36-2
Sample point36-3	350.542	751.934	528.704		Sample point36-3						Sample point36-3
Sample point36-4	410.005	824.686	618.472		Sample point36-4						Sample point36-4
Sample point36-5	327.744	693.476	495.954		Sample point36-5						Sample point36-5
